# Supplementary material for: Complete genome sequence of the sugarcane nitrogen-fixing endophyte Gluconacetobacter diazotrophicus Pal5
Source: BMC Genomics. 2009 Sep 23;10:450. doi: 10.1186/1471-2164-10-450 (PMC2765452; doi:10.1186/1471-2164-10-450)
Supplement: Additional file 2 — Predicted Highly Expressed (PHX) genes. The PHX and proteomic analysis was used to indicate potentially important genes in the GDI genome. [file 1471-2164-10-450-S2.XLS]

## Sheet: Sheet1
E(g)	Locus tag	Putative function	# Peptides
2.22	GDI1467	Aminopeptidase	3
2	GDI3065	Elongation factor G	32
1.98	GDI3476	ATP-dependent Clp protease ATP-binding subunit	8
1.97	GDI0286	Transaldolase	23
1.97	GDI1371	putative polyribonucleotide	23
1.91	GDI3335	RNA polymerase sigma factor rpoD (Sigma-A)	1
1.86	GDI3409	DNA-directed RNA polymerase beta' chain	4
1.85	GDI0703	GTP-binding protein TypA/BipA	23
1.84	GDI1363	Transcription elongation protein nusA	8
1.83	GDI2049	60 kDa chaperonin	33
1.82	GDI3045	Trigger factor (TF)	17
1.79	GDI1355	Aconitate hydratase	12
1.77	GDI1365	Translation initiation factor IF-2	1
1.76	GDI3043	ATP-dependent Clp protease ATP-binding subunit	3
1.75	GDI1262	Chaperone protein dnaK	17
1.74	GDI0718	Fe-S protein, radical SAM family	5
1.73	GDI1800	Methionyl-tRNA synthetase	2
1.73	GDI3398	30S ribosomal protein S3	1
1.73	GDI1429	Adenosylhomocysteinase	1
1.73	GDI1434	TonB-dependent receptor	1
1.72	GDI1418	2-oxoglutarate dehydrogenase E3 component	4
1.7	GDI3410	DNA-directed RNA polymerase beta chain	12
1.7	GDI2232	Aspartyl-tRNA synthetase	5
1.7	GDI3460	30S ribosomal protein S1	23
1.68	GDI3715	TonB-dependent receptor	5
1.67	GDI3177	Glucose-6-phosphate 1-dehydrogenase	20
1.67	GDI1448	Threonyl-tRNA synthetase	5
1.67	GDI0024	Ketol-acid reductoisomerase	3
1.64	GDI1183	Bifunctional purine biosynthesis protein purH	2
1.62	GDI0507	Elongation factor P	2
1.62	GDI0525	Glutamine synthetase	29
1.61	GDI3281	Aldehyde dehydrogenase protein	1
1.6	GDI1516	GTP-binding protein lepA	1
1.57	GDI2187	Alanyl-tRNA synthetase (Alanine--tRNA ligase)	7
1.57	GDI3018	Elongation factor Ts (EF-Ts)	16
1.56	GDI3327	Organic solvent tolerance protein precursor	1
1.56	GDI2304	Cell division protein ftsY	7
1.56	GDI3331	50S ribosomal protein L9	12
1.55	GDI2941	3-oxoacyl-[acyl-carrier-protein] synthase 2	5
1.55	GDI1991	Isocitrate dehydrogenase	9
1.55	GDI1382	Peptide chain release factor 2	1
1.55	GDI3149	Dipeptidyl-peptidase	16
1.54	GDI2255	Adenylosuccinate synthetase	14
1.54	GDI0901	putative cold-shock DEAD box protein A	1
1.53	GDI2196	30S ribosomal protein S4	6
1.52	GDI3403	50S ribosomal protein L4	3
1.52	GDI2339	2-isopropylmalate synthase	18
1.51	GDI3694	Bacterioferritin	9
1.5	GDI0285	Transketolase	23
1.5	GDI3406	Elongation factor Tu	21
1.5	GDI1927	Enolase protein	16
1.5	GDI3295	ABC transporter protein	1
1.5	GDI0696	ATP synthase subunit beta	22
1.49	GDI1449	Translation initiation factor IF-3	3
1.49	GDI1036	ATP-dependent Clp protease proteolytic subunit	10
1.48	GDI2378	Aminopeptidase	8
1.48	GDI1257	Transcription termination factor rho	7
1.48	GDI3385	50S ribosomal protein L15	3
1.48	GDI3413	50S ribosomal protein L1	1
1.48	GDI1838	Thioredoxin protein	2
1.48	GDI1940	Pyruvate dehydrogenase E1 component subunit	8
1.47	GDI3387	30S ribosomal protein S5	1
1.47	GDI0287	6-phosphogluconate dehydrogenase	14
1.47	GDI3147	gmp synthase [glutamine-hydrolyzing] (glutamin	4
1.47	GDI2219	Seryl-tRNA synthetase	5
1.46	GDI0694	ATP synthase subunit alpha	15
1.46	GDI2302	Glyceraldehyde-3-phosphate dehydrogenase	17
1.46	GDI1404	Succinate dehydrogenase flavoprotein subunit	7
1.46	GDI1259	S-adenosylmethionine synthetase	15
1.46	GDI2225	Arginyl-tRNA synthetase	4
1.46	GDI3328	Peptidyl-prolyl cis-trans isomerase SurA	12
1.46	GDI3491	Inorganic pyrophosphatase	4
1.46	GDI3505	Aidophosphoribosyltransferase precursor	1
1.44	GDI1914	Histidyl-tRNA synthetase	12
1.43	GDI1617	Phosphoketolase	14
1.43	GDI0688	transcription antitermination protein NusG	3
1.43	GDI1417	2-oxoglutarate dehydrogenase E2 component	7
1.43	GDI3490	ABC transporter ATP-binding protein	16
1.43	GDI1956	Phosphoribosylaminoimidazole-succinocarboxamide	1
1.43	GDI2289	Glycosyl transferase, group 1	9
1.42	GDI1264	Transcriptional regulatory protein	1
1.42	GDI2185	Outer membrane lipoprotein	18
1.42	GDI0531	30S ribosomal protein S9	1
1.41	GDI1739	ABC transporter ATP-binding protein uup	1
1.41	GDI1384	Biopolymer transport exbB protein	1
1.41	GDI1913	4-hydroxy-3-methylbut-2-en-1-yl diphosphate	16
1.41	GDI1033	Homoserine dehydrogenase	4
1.41	GDI0628	Inositol-3-phosphate synthase	15
1.41	GDI3196	Cell division protein ftsZ	11
1.41	GDI0576	Peroxiredoxin protein	12
1.4	GDI3349	Carboxy-terminal protease protein	13
1.4	GDI3389	50S ribosomal protein L6	1
1.4	GDI1860	1-deoxy-D-xylulose-5-phosphate synthase	1
1.4	GDI1255	putative Tryptophan synthase beta chain	2
1.4	GDI2040	Alcohol dehydrogenase [acceptor] precursor	18
1.39	GDI1147	Pyridine nucleotide-disulphide oxidoreductase	4
1.38	GDI1318	Pyruvate, phosphate dikinase	2
1.38	GDI3347	2,3-bisphosphoglycerate-independent	15
1.37	GDI1290	Pyruvate kinase	14
1.37	GDI3025	RNA-metabolising metallo-beta-lactamase protein	19
1.37	GDI2217	Ferredoxin--NADP reductase	1
1.37	GDI3819	Phosphate-binding periplasmic protein precursor	9
1.36	GDI1442	UDP-N-acetylglucosamine	1
1.36	GDI1278	Electron transfer flavoprotein-ubiquinone	3
1.36	GDI1347	Biotin carboxylase protein	4
1.36	GDI1303	Serine protease	3
1.36	GDI0288	Glucose-6-phosphate 1-dehydrogenase	6
1.36	GDI3357	conserved protein	7
1.36	GDI1135	DNA helicase	1
1.35	GDI2647	60 kDa chaperonin	10
1.35	GDI1254	putative Tryptophan synthase alpha chain	8
1.35	GDI2014	Nucleoside diphosphate kinase	4
1.35	GDI3380	DNA-directed RNA polymerase alpha chain	15
1.35	GDI3333	30S ribosomal protein S6	9
1.34	GDI3218	Xanthine phosphoribosyltransferase	1
1.34	GDI2006	Omega-amino acid--pyruvate aminotransferase	2
1.34	GDI0290	Phosphatase	10
1.34	GDI2977	Aspartyl/glutamyl-tRNA(Asn/Gln) amidotransferase	2
1.33	GDI1372	2-nitropropane dioxygenase	2
1.33	GDI2144	Outer membrane protein	3
1.33	GDI2332	glycyl-trna synthetase beta chain (glycine--trna	7
1.33	GDI0807	Outer membrane lipoprotein omp16	7
1.33	GDI2089	Peptidase, family M16	2
1.32	GDI1275	Outer membrane protein	8
1.32	GDI3126	Aspartate aminotransferase	4
1.32	GDI3276	D-mannonate oxidoreductase	2
1.32	GDI0794	Arginine biosynthesis bifunctional protein argJ	6
1.32	GDI0868	putative thymidylate synthase thyX	1
1.32	GDI1408	Glucose-6-phosphate 1-dehydrogenase	22
1.31	GDI0904	Isocitrate dehydrogenase [NADP]	2
1.31	GDI3024	Prolyl-tRNA synthetase	4
1.31	GDI1456	Two-component response regulator	8
1.31	GDI1484	Flavoprotein	6
1.3	GDI2132	2,3,4,5-tetrahydropyridine-2,6-dicarboxylate	11
1.3	GDI2303	Phosphoglycerate kinase	4
1.3	GDI1462	hypothetical protein	1
1.3	GDI0798	conserved protein	6
1.3	GDI1279	Electron transfer flavoprotein subunit beta	6
1.29	GDI1803	PrkA serine protein kinase	25
1.29	GDI1857	Argininosuccinate synthase	15
1.28	GDI0870	Fumarate hydratase class	16
1.28	GDI3058	FeS assembly protein SufC	1
1.27	GDI1823	Ribonucleoside-diphosphate reductase large	1
1.27	GDI1631	Glucose-1-phosphate thymidylyltransferase	2
1.26	GDI0697	ATP synthase epsilon chain	6
1.26	GDI1034	Aminotransferase protein	2
1.26	GDI1307	Peptidase	3
1.26	GDI0741	conserved protein	1
1.25	GDI3272	Phenylalanyl-tRNA synthetase alpha chain	14
1.25	GDI3462	3-phosphoshikimate 1-carboxyvinyltransferase	14
1.25	GDI1960	Phosphoribosylformylglycinamidine synthase II	2
1.25	GDI2090	Peptidase U62, modulator of DNA gyrase	11
1.25	GDI0175	conserved protein	1
1.25	GDI0451	Protein fixA	2
1.25	GDI1336	Peptidase protein, modulator of DNA gyrase	2
1.24	GDI1407	Aspartate-semialdehyde dehydrogenase	12
1.24	GDI1768	Ubiquinone/menaquinone biosynthesis	6
1.24	GDI1836	Acetyl-CoA hydrolase	5
1.24	GDI3103	conserved protein	1
1.24	GDI2233	Translation initiation factor	1
1.24	GDI3353	Multidrug resistance protein A	1
1.24	GDI0613	Thiamine biosynthesis protein	1
1.23	GDI1828	Orotate phosphoribosyltransferase	1
1.23	GDI0041	Outer membrane protein	2
1.23	GDI2284	Septum site-determining protein minD	11
1.23	GDI3851	Outer membrane protein	4
1.23	GDI3393	50S ribosomal protein L24	1
1.23	GDI1811	Inosine-5'-monophosphate dehydrogenase	13
1.23	GDI3271	Phenylalanyl-tRNA synthetase beta chain	1
1.22	GDI3823	conserved protein	2
1.22	GDI3407	30S ribosomal protein S7	3
1.22	GDI2523	Arginine deiminase	1
1.22	GDI2068	Protein-export protein secB	5
1.22	GDI0937	GTP-dependent nucleic acid-binding protein engD	18
1.22	GDI1881	Cold shock-like protein cspE	9
1.22	GDI1875	Inositol-1-monophosphatase	1
1.21	GDI0702	Inosine-guanosine kinase	1
1.21	GDI2168	Superoxide dismutase [Fe]	9
1.21	GDI1332	Peptidase protein	15
1.21	GDI2234	Chaperone protein htpG	12
1.21	GDI2085	Thermostable carboxypeptidase 1	1
1.21	GDI0933	Ribose-phosphate pyrophosphokinase	2
1.21	GDI0292	Ribose-5-phosphate isomerase A	4
1.21	GDI3183	S-adenosyl-methyltransferase mraW	1
1.2	GDI1032	Fructose-1,6-bisphosphatase class II	13
1.2	GDI3816	Phosphate transport system protein phoU	1
1.2	GDI1850	Transcriptional regulator, CarD family	4
1.2	GDI2456	putative L-amino-acid oxidase precursor	1
1.2	GDI2642	putative ribitol 2-dehydrogenase	2
1.2	GDI2214	3-deoxy-D-arabinoheptulosonate-7-phosphate	1
1.2	GDI3451	Insulinase protein	22
1.19	GDI3392	50S ribosomal protein L5	5
1.19	GDI1861	Geranyltranstransferase	3
1.19	GDI0050	Glutamyl-tRNA synthetase I	12
1.19	GDI1772	DNA polymerase III subunit beta	6
1.19	GDI0345	Succinate-semialdehyde dehydrogenase	2
1.19	GDI3094	Phosphate transport system protein	1
1.18	GDI3432	2-ketogluconate reductase	1
1.18	GDI2177	Vanillate O-demethylase oxygenase subunit	1
1.18	GDI0927	conserved protein	7
1.18	GDI0271	Methylamine dehydrogenase heavy chain precursor	7
1.18	GDI3233	Universal stress protein	3
1.18	GDI3430	Unknown protein	2
1.18	GDI2943	3-oxoacyl-[acyl-carrier-protein] reductase	1
1.17	GDI2050	10 kDa chaperonin	1
1.17	GDI3036	NADH-quinone oxidoreductase chain E	1
1.17	GDI1464	Acetylornithine aminotransferase	7
1.17	GDI0436	nitrongenase reductase Fe protein	1
1.17	GDI3788	3-methyl-2-oxobutanoate	1
1.17	GDI0902	Alcohol dehydrogenase	7
1.17	GDI2128	Methionyl-tRNA formyltransferase	1
1.17	GDI0934	Probable phosphoglycerate mutase gpmB	1
1.17	GDI0886	Mannitol 2-dehydrogenase	5
1.17	GDI1874	D-3-phosphoglycerate dehydrogenase	1
1.17	GDI1830	Citrate synthase	2
1.17	GDI1403	Succinate dehydrogenase iron-sulfur protein	2
1.16	GDI0437	FeMo protein of nitrogenase alpha subunit	3
1.16	GDI3039	NADH-quinone oxidoreductase chain B	2
1.16	GDI1728	conserved protein	1
1.16	GDI3847	Dihydroxy-acid dehydratase	18
1.16	GDI3137	Phosphoglucomutase	18
1.15	GDI1887	3-oxoacyl-[acyl-carrier-protein] reductase	6
1.15	GDI1934	Anthranilate synthase component 1	2
1.15	GDI2319	Spermidine synthase	4
1.15	GDI2944	Malonyl CoA-acyl carrier protein transacylase	11
1.15	GDI0291	6-phosphogluconolactonase	9
1.15	GDI1941	Dihydrolipoamid acetyltransferase component of	5
1.15	GDI3411	50S ribosomal protein L7/L12	1
1.15	GDI3012	Serine hydroxymethyltransferase	4
1.15	GDI3368	Outer membrane protein	1
1.15	GDI1776	Phosphoglycolate phosphatase	8
1.14	GDI3106	Oligoendopeptidase F	1
1.14	GDI2329	conserved protein	3
1.14	GDI1263	Chaperone binding	1
1.14	GDI2948	putative metallopeptidase	2
1.14	GDI1260	putative Dihydrodipicolinate reductase	3
1.14	GDI0935	50S ribosomal protein L25	6
1.14	GDI1480	Cysteine synthase	13
1.14	GDI3240	conserved protein	6
1.14	GDI1153	Riboflavin synthase alpha chain	4
1.13	GDI2216	Glutathione reductase	12
1.13	GDI0506	Inositol-1-monophosphatase	4
1.13	GDI3399	50S ribosomal protein L22	1
1.12	GDI0924	conserved protein	7
1.12	GDI0438	nitrogenase FeMo beta subunit protein	1
1.12	GDI0711	Thioredoxin reductase	1
1.12	GDI2176	conserved protein	1
1.12	GDI0749	Chaperone protein dnaJ	1
1.12	GDI1628	NADP-dependent malic enzyme	1
1.12	GDI1253	Acetyl-coenzyme A carboxylase carboxyl	2
1.12	GDI3637	unknown protein	1
1.12	GDI3156	Transcriptional regulator LysR	3
1.11	GDI3786	Short-chain dehydrogenase	1
1.11	GDI3087	3-isopropylmalate dehydratase large subunit	3
1.11	GDI0283	conserved protein	7
1.11	GDI1893	putative aerobic cobaltochelatase cobS subunit	2
1.11	GDI3077	conserved protein	3
1.11	GDI1430	putative peptidase	8
1.1	GDI3020	30S ribosomal protein S2	7
1.1	GDI1944	Cyclase/dehydrase protein	1
1.1	GDI1393	NADH dehydrogenase/NAD(P)H nitroreductase rutE	4
1.1	GDI3308	Phosphatidylserine decarboxylase proenzyme	1
1.1	GDI0349	putative drug resistance transporter
1.1	GDI3136	conserved protein	4
1.09	GDI0691	Gluconate 5-dehydrogenase	5
1.09	GDI0737	Cysteine synthase	4
1.09	GDI1879	Dihydrodipicolinate synthase	10
1.09	GDI1640	Oxidoreductase	3
1.09	GDI3155	Thioredoxin reductase	5
1.09	GDI3773	putative acyl carrier protein phosphodiesterase	6
1.09	GDI2322	Single-stranded DNA-binding protein	8
1.08	GDI0160	conseved protein	1
1.08	GDI0866	putative aldose 1-epimerase precursor	7
1.08	GDI0575	Alkylhydroperoxidase protein	7
1.08	GDI1760	Glucokinase	2
1.08	GDI1959	Phosphoribosylformylglycinamidine synthase I	4
1.08	GDI1939	Pyruvate dehydrogenase E1 component subunit	1
1.07	GDI1215	Uroporphyrinogen decarboxylase	2
1.07	GDI0883	Lipase protein	1
1.07	GDI1269	putative Pyrroloquinoline-quinone synthase	2
1.07	GDI1503	Dihydroorotate dehydrogenase	1
1.07	GDI3320	Cytosol aminopeptidase protein	7
1.07	GDI2181	Acetyl-coenzyme A carboxylase carboxyl	10
1.07	GDI2954	conserved protein	1
1.07	GDI2150	Ribosome recycling factor	7
1.07	GDI3141	Phosphomannomutase	13
1.07	GDI3400	30S ribosomal protein S19	1
1.06	GDI3086	3-isopropylmalate dehydratase small subunit	1
1.06	GDI3485	NADP-dependent L-serine/L-allo-threonine	2
1.06	GDI2472	Aminobenzoyl-glutamate utilization protein	2
1.06	GDI3049	Cold-shock DEAD box protein A homolog	15
1.05	GDI2103	Glutathione synthetase	3
1.05	GDI3044	ATP-dependent Clp protease proteolytic subunit 1	4
1.05	GDI1756	N utilization substance protein B homolog	6
1.05	GDI0826	Ferritin-like protein	1
1.05	GDI1334	Pyridoxal phosphate biosynthetic protein	1
1.05	GDI2637	Sugar uptake ABC transporter ATP-binding	2
1.05	GDI1144	Formate dehydrogenase alpha subunit	5
1.05	GDI2186	Thiaminase-2 protein	1
1.05	GDI1629	Alpha-ribazole phosphatase	1
1.05	GDI3034	NADH-quinone oxidoreductase chain G	6
1.04	GDI1293	Molybdopterin biosynthesis protein moeB	1
1.04	GDI1200	Oxidoreductase protein	8
1.04	GDI0570	Quinolinate synthetase A	6
1.04	GDI3259	GTP-binding protein	1
1.04	GDI3345	Uracil phosphoribosyltransferase	2
1.04	GDI1322	Ferrochelatase protein	2
1.03	GDI1908	3-demethylubiquinone-9 3-methyltransferase	3
1.03	GDI1270	Coenzyme PQQ synthesis protein B	6
1.02	GDI2928	2-amino-3-ketobutyrate coenzyme A ligase	1
1.02	GDI3199	DNA repair protein recN	1
1.02	GDI0522	Lipase protein	1
1.02	GDI3484	Polyphosphate kinase	1
1.02	GDI2110	Group B oligopeptidase pepB	8
1.01	GDI2938	Inositol-1-monophosphatase	1
1.01	GDI0786	Paraquat-inducible protein B	1
1.01	GDI1781	Thiazole biosynthesis protein thiG	5
