# Supplementary material for: Complete genome sequence of the sugarcane nitrogen-fixing endophyte Gluconacetobacter diazotrophicus Pal5
Source: BMC Genomics. 2009 Sep 23;10:450. doi: 10.1186/1471-2164-10-450 (PMC2765452; doi:10.1186/1471-2164-10-450)
Supplement: Additional file 9 — Endophyte comparison gene list. Endophyte gene list. [file 1471-2164-10-450-S9.XLS]

## Sheet: Sheet1
	GDIxAzoBh72 (RED) 30 genes
	GDI0272	putative methylamine dehydrogenase light chain
	GDI0276	putative 4-aminobutyrate aminotransferase
nif Cluster	GDI0428	Nif-specific regulatory protein
	GDI0430	putative ferredoxin-like
	GDI0432	putative nifZ protein
	GDI0433	putative fixU protein
	GDI0434	conserved hypothetical protein
	GDI0437	nitrogenase FeMo beta subunit protein; NifK
	GDI0438	Nitrogenase iron-molybdenum cofactor
	GDI0439	Nitrogenase iron-molybdenum cofactor
	GDI0440	Protein nifX
	GDI0441	conserved hypothetical protein
	GDI0442	conserved hypothetical protein
	GDI0444	Protein nifQ
	GDI0447	Cysteine desulfurase (Nitrogenase)
	GDI0450	Protein fixA
	GDI0887	putative transcriptional regulator, LysR family
	GDI1488	conserved hypothetical protein
	GDI1511	putative two component response regulator
	GDI1780	Thiazole biosynthesis protein thiG
	GDI1806	putative methylamine dehydrogenase light chain
	GDI2239	putative peptidase protein
	GDI2427	putative low specificity L-threonine aldolase
gum cluster	GDI2537	putative gumE protein
	GDI2538	putative acyltransferase
	GDI2542	putative colanic acid biosynthesis glycosyl
	GDI2550	conserved hypothetical protein
	GDI3139	hypothetical protein
	GDI3255	putative galactose-proton symporter
	GDI3487	hypothetical protein
	GDI3640	putative membrane protein
	GDIx Methylobacterium populi (Purple) 133 genes
	GDI0027	putative transposase
GI4	GDI0089	hypothetical protein
	GDI0091	hypothetical protein
	GDI0095	conserved hypothetical protein
	GDI0096	conserved hypothetical protein
	GDI0098	conserved hypothetical protein
	GDI0099	putative membrane protein
	GDI0102	putative DNA polymerase protein
	GDI0103	putative DNA polymerase III alpha subunit
	GDI0105	putative replication protein
	GDI0109	putative conjugal transfer protein traF
	GDI0110	conserved hypothetical protein
	GDI0111	putative soluble lytic murein transglycosylase
	GDI0117	hypothetical protein
	GDI0128	conserved hypothetical protein
	GDI0129	putative type IV secretion system protein
	GDI0132	putative conjugal transfer protein trbE
	GDI0133	putative type IV secretion system protein
	GDI0134	putative type IV secretion system protein
GI9	GDI0296	putative transposase
	GDI0315	conserved hypothetical protein
	GDI0329	conserved hypothetical protein
	GDI0371	putative plasmid maintenance system antidote
	GDI0389	hypothetical protein
	GDI0391	putative transcriptional regulatory protein
	GDI0396	putative replication protein A
	GDI0397	conserved hypothetical protein
	GDI0398	putative conjugal transfer protein TraF
	GDI0399	conserved hypotethical protein
	GDI0400	putative lytic transglycosylase
	GDI0403	conserved protein
	GDI0407	putative integrase
	GDI0410	putative tranposase
	GDI0511	putative thiamine-phosphate pyrophosphorylase
	GDI0555	putative transcriptional regulator, TetR family
	GDI0637	putative acetyltransferase
	GDI0677	putative Error-prone DNA polymerase
	GDI0857	conserved hypothetical protein
	GDI0883	putative serine protease do-like precursor
	GDI0965	hypothetical protein
	GDI0972	putative transposase
	GDI0990	putative transposase
GI12	GDI1015	putative conjugal transfer protein trbE"
	GDI1016	putative conjugal transfer protein; TrbD"
	GDI1017	Conjugal transfer protein TrbC"
	GDI1022	putative conjugal transfer protein traG"
	GDI1023	conserved hypothetical protein"
	GDI1024	conserved hypothetical protein"
	GDI1025	putative transcriptional regulator protein"
	GDI1027	hypothetical protein"
	GDI1095	putative integrase
	GDI1160	putative MFS transporter
	GDI1168	putative formyltetrahydrofolate deformylase
	GDI1200	conserved protein
	GDI1428	Adenosylhomocysteinase
	GDI1543	hypothetical protein
	GDI1549	hypothetical protein
	GDI1589	IstB-like ATP-binding protein
	GDI1992	putative polysaccharide deacetylase
	GDI2087	Threonine synthase
	GDI2096	hypothetical protein
	GDI2240	putative transcriptional Regulator, LysR family
	GDI2364	conserved hypothetical protein
	GDI2402	hypothetical protein
	GDI2406	putative transposase
	GDI2419	putative transcriptional regulator, AsnC family
	GDI2424	hypothetical protein
	GDI2497	conserved hypothetical protein
	GDI2564	putative methyltransferase
	GDI2570	putative amino acid permease
	GDI2592	putative Antibiotic biosynthesis monooxygenase
	GDI2595	putative cytochrome c oxidase subunit 1
	GDI2605	putative IstB-like ATP-binding protein
	GDI2617	putative membrane protein
	GDI2619	putative 4Fe-4S ferredoxin, iron-sulfur binding
	GDI2620	putative chaperone protein HtpG
	GDI2621	putative methyl-accepting chemotaxis protein
	GDI2705	Dihydrodipicolinate synthase
	GDI2741	putative conjugal transfer protein; TrbE
	GDI2742	putative conjugal transfer protein trbD
	GDI2743	putative conjugal transfer protein trbC
	GDI2744	putative type II/IV secretion system protein
	GDI2748	putative conjugal transfer protein traG
	GDI2749	hypothetical protein
	GDI2751	hypothetical protein
	GDI2753	putative transposase (fragment)
	GDI2756	Integrase
	GDI2795	putative conjugal transfer protein precursor
	GDI2796	conserved hypothetical protein
	GDI2797	putative replication protein A
	GDI2799	hypothetical protein
	GDI2800	hypothetical protein
	GDI2805	hypothetical protein
	GDI2808	conserved hypothetical protein
	GDI2809	conserved hypothetical protein
	GDI2815	hypothetical protein
	GDI2846	putative carboxymuconolactone decarboxylase
	GDI2862	putative lytic murein transglycosylase
	GDI2865	putative conjugal transfer protein traF
	GDI2866	conserved hypothetical protein
	GDI2867	putative DNA methylase N-4/N-6 domain protein
	GDI2869	hypothetical protein
	GDI2877	hypothetical protein
	GDI2879	conserved hypothetical protein
	GDI2884	putative glutathione S-transferase
	GDI2887	conserved hypothetical protein
	GDI2890	putative ubiquitin-activating enzyme
	GDI2910	putative conjugal transfer protein trbE
	GDI2911	putative conjugal transfer protein trbD
	GDI2912	putative conjugal transfer protein trbC
	GDI2916	putative conjugal transfer protein traG
	GDI2917	putative transcription regulator tetR
	GDI3144	putative transposase
	GDI3150	putative two component transcriptional
	GDI3207	Pyrazinamidase/nicotinamidase
	GDI3219	putative oxidoreductase
	GDI3290	hypothetical protein
	GDI3292	Chemotaxis protein cheW
	GDI3293	putative membrane protein
	GDI3342	conserved hypothetical protein
	GDI3575	hypothetical protein
	GDI3611	putative plasmid stabilisation system protein
	GDI3612	putative resolvase
	GDI3630	putative transcriptional regulator LysR
	GDI3706	putative signalling protein, GGDEF family
	GDI3747	conserved hypothetical protein
	GDI3858	putative transposase
	GDI3860	hypothetical protein
	All Plant endophyte (BLUE) 5 genes
	GDI0519	conserved hypothetical protein
	GDI1108	putative heavy metal efflux protein
	GDI1109	putative 3-oxoacyl-[acyl-carrier-protein]
	GDI1219	putative membrane protein
	GDI1984	putative DNA repair protein radC
