# Supplementary material for: Complete genome sequence of the sugarcane nitrogen-fixing endophyte Gluconacetobacter diazotrophicus Pal5
Source: BMC Genomics. 2009 Sep 23;10:450. doi: 10.1186/1471-2164-10-450 (PMC2765452; doi:10.1186/1471-2164-10-450)
Supplement: Additional file 14 — CDS list of the two Gluconacetobacter diazotrophicus Pal5 sequences. Sheet 1: Blast best hits list of CDS found in both genomes. Sheet 2: List of unique CDS found in chromosome from GeneBank file CP001189. Sheet 3: List of unique genes found in chromosome from GeneBank file AM889285 (this work). [file 1471-2164-10-450-S14.XLS]

## Sheet: Blast Best Hits
Blast Best Hits CDS
CDS ID	Putative function
gi|161784423|emb|CAP53947.1|	conserved hypothetical protein [Gluconacetobacter diazotrophicus PAl 5]
gi|161784424|emb|CAP53950.1|	putative transposase [Gluconacetobacter diazotrophicus PAl 5]
gi|161784430|emb|CAP53957.1|	conserved hypothetical protein [Gluconacetobacter diazotrophicus PAl 5]
gi|161784431|emb|CAP53958.1|	putative shikimate dehydrogenase [Gluconacetobacter diazotrophicus PAl 5]
gi|161784432|emb|CAP53959.1|	putative sugar transporter protein [Gluconacetobacter diazotrophicus PAl 5]
gi|161784433|emb|CAP53960.1|	putative inorganic polyphosphate/ATP-NAD kinase [Gluconacetobacter diazotrophicus PAl 5]
gi|161784434|emb|CAP53961.1|	Nitrilase/cyanide hydratase [Gluconacetobacter diazotrophicus PAl 5]
gi|161784435|emb|CAP53962.1|	putative cation transporter protein [Gluconacetobacter diazotrophicus PAl 5]
gi|161784436|emb|CAP53963.1|	Phosphoserine phosphatase [Gluconacetobacter diazotrophicus PAl 5]
gi|161784437|emb|CAP53964.1|	putative tRNA delta(2)-isopentenylpyrophosphate transferase [Gluconacetobacter diazotrophicus PAl 5]
gi|161784438|emb|CAP53965.1|	putative acetolactate synthase isozyme III large subunit [Gluconacetobacter diazotrophicus PAl 5]
gi|161784439|emb|CAP53966.1|	putative acetolactate synthase isozyme III small subunit [Gluconacetobacter diazotrophicus PAl 5]
gi|161784440|emb|CAP53967.1|	Ketol-acid reductoisomerase [Gluconacetobacter diazotrophicus PAl 5]
gi|161784444|emb|CAP53974.1|	conserved hypothetical protein [Gluconacetobacter diazotrophicus PAl 5]
gi|161784446|emb|CAP53976.1|	putative cob(I)yrinic acid a,c-diamide adenosyltransferase [Gluconacetobacter diazotrophicus PAl 5]
gi|161784447|emb|CAP53977.1|	putative cobyric acid synthase [Gluconacetobacter diazotrophicus PAl 5]
gi|161784448|emb|CAP53978.1|	putative threonine-phosphate decarboxylase [Gluconacetobacter diazotrophicus PAl 5]
gi|161784449|emb|CAP53979.1|	putative phosphoglycerate mutase [Gluconacetobacter diazotrophicus PAl 5]
gi|161784450|emb|CAP53980.1|	putative sugar transporter protein [Gluconacetobacter diazotrophicus PAl 5]
gi|161784451|emb|CAP53981.1|	putative fusaric acid resistance protein [Gluconacetobacter diazotrophicus PAl 5]
gi|161784452|emb|CAP53982.1|	conserved hypothetical protein [Gluconacetobacter diazotrophicus PAl 5]
gi|161784453|emb|CAP53983.1|	putative transcriptional regulator, LysR family [Gluconacetobacter diazotrophicus PAl 5]
gi|161784454|emb|CAP53984.1|	Outer membrane protein [Gluconacetobacter diazotrophicus PAl 5]
gi|161784455|emb|CAP53985.1|	conserved hypothetical protein [Gluconacetobacter diazotrophicus PAl 5]
gi|161784456|emb|CAP53986.1|	Carboxy-terminal processing protease [Gluconacetobacter diazotrophicus PAl 5]
gi|161784457|emb|CAP53987.1|	Ribonuclease R [Gluconacetobacter diazotrophicus PAl 5]
gi|161784458|emb|CAP53988.1|	DNA topoisomerase I [Gluconacetobacter diazotrophicus PAl 5]
gi|161784459|emb|CAP53989.1|	putative DNA processing chain A [Gluconacetobacter diazotrophicus PAl 5]
gi|161784460|emb|CAP53990.1|	putative membrane protein [Gluconacetobacter diazotrophicus PAl 5]
gi|161784461|emb|CAP53991.1|	putative dihydro-orotase protein [Gluconacetobacter diazotrophicus PAl 5]
gi|161784462|emb|CAP53992.1|	putative spartate carbamoyltransferase, catalytic subunit [Gluconacetobacter diazotrophicus PAl 5]
gi|161784463|emb|CAP53993.1|	Glutamyl-tRNA synthetase I [Gluconacetobacter diazotrophicus PAl 5]
gi|161784464|emb|CAP53994.1|	putative DNA uptake protein [Gluconacetobacter diazotrophicus PAl 5]
gi|161784465|emb|CAP53995.1|	putative endonuclease III [Gluconacetobacter diazotrophicus PAl 5]
gi|161784466|emb|CAP53996.1|	putative ABC transporter [Gluconacetobacter diazotrophicus PAl 5]
gi|161784470|emb|CAP54001.1|	conserved hypothetical protein [Gluconacetobacter diazotrophicus PAl 5]
gi|161784471|emb|CAP54002.1|	conserved hypothetical protein [Gluconacetobacter diazotrophicus PAl 5]
gi|161784472|emb|CAP54003.1|	conserved hypothetical protein [Gluconacetobacter diazotrophicus PAl 5]
gi|161784473|emb|CAP54004.1|	conservev protein [Gluconacetobacter diazotrophicus PAl 5]
gi|161784474|emb|CAP54005.1|	conserved hypothetical protein [Gluconacetobacter diazotrophicus PAl 5]
gi|161784475|emb|CAP54006.1|	conserved protein [Gluconacetobacter diazotrophicus PAl 5]
gi|161784476|emb|CAP54007.1|	putative virulence-associated protein [Gluconacetobacter diazotrophicus PAl 5]
gi|161784477|emb|CAP54008.1|	conserved hypothetical protein [Gluconacetobacter diazotrophicus PAl 5]
gi|161784478|emb|CAP54009.1|	putative helicase protein [Gluconacetobacter diazotrophicus PAl 5]
gi|161784479|emb|CAP54010.1|	putative histidine triad (HIT) protein [Gluconacetobacter diazotrophicus PAl 5]
gi|161784480|emb|CAP54011.1|	putative phosphoribosyl-ATP pyrophosphatase [Gluconacetobacter diazotrophicus PAl 5]
gi|161784481|emb|CAP54012.1|	putative imidazole glycerol phosphate synthase subunit hisF [Gluconacetobacter diazotrophicus PAl 5]
gi|161784482|emb|CAP54013.1|	1-(5-phosphoribosyl)-5-[(5-phosphoribosylamino)methylideneamino imidazole-4-carboxamide isomerase [Gluconacetobacter diazotrophicus PAl 5]
gi|161784483|emb|CAP54014.1|	putative imidazole glycerol phosphate synthase subunit hisH [Gluconacetobacter diazotrophicus PAl 5]
gi|161784484|emb|CAP54015.1|	conserved hypothetical protein [Gluconacetobacter diazotrophicus PAl 5]
gi|161784485|emb|CAP54016.1|	putative imidazoleglycerol-phosphate dehydratase [Gluconacetobacter diazotrophicus PAl 5]
gi|161784486|emb|CAP54017.1|	putative nitroreductase family protein [Gluconacetobacter diazotrophicus PAl 5]
gi|161784487|emb|CAP54018.1|	putative FAD dependent oxidoreductase [Gluconacetobacter diazotrophicus PAl 5]
gi|161784489|emb|CAP54022.1|	Catalase [Gluconacetobacter diazotrophicus PAl 5]
gi|161784496|emb|CAP54029.1|	conserved hypothetical protein [Gluconacetobacter diazotrophicus PAl 5]
gi|161784498|emb|CAP54031.1|	conserved hypothetical protein [Gluconacetobacter diazotrophicus PAl 5]
gi|161784499|emb|CAP54032.1|	conserved hypothetical protein [Gluconacetobacter diazotrophicus PAl 5]
gi|161784500|emb|CAP54033.1|	hypothetical protein [Gluconacetobacter diazotrophicus PAl 5]
gi|161784501|emb|CAP54034.1|	putative membrane protein [Gluconacetobacter diazotrophicus PAl 5]
gi|161784505|emb|CAP54038.1|	conserved hypothetical protein [Gluconacetobacter diazotrophicus PAl 5]
gi|161784506|emb|CAP54039.1|	conserved hypothetical protein [Gluconacetobacter diazotrophicus PAl 5]
gi|161784507|emb|CAP54040.1|	conserved hypothetical protein [Gluconacetobacter diazotrophicus PAl 5]
gi|161784508|emb|CAP54041.1|	conserved hypothetical protein [Gluconacetobacter diazotrophicus PAl 5]
gi|161784512|emb|CAP54045.1|	conserved hypothetical protein [Gluconacetobacter diazotrophicus PAl 5]
gi|161784515|emb|CAP54048.1|	putative transcriptor regulator [Gluconacetobacter diazotrophicus PAl 5]
gi|161784516|emb|CAP54049.1|	putative replication protein [Gluconacetobacter diazotrophicus PAl 5]
gi|161784517|emb|CAP54050.1|	putative cobyrinic acid a,c-diamide synthase [Gluconacetobacter diazotrophicus PAl 5]
gi|161784519|emb|CAP54052.1|	conserved hypothetical protein [Gluconacetobacter diazotrophicus PAl 5]
gi|161784520|emb|CAP54053.1|	putative conjugal transfer protein traF [Gluconacetobacter diazotrophicus PAl 5]
gi|161784521|emb|CAP54054.1|	conserved hypothetical protein [Gluconacetobacter diazotrophicus PAl 5]
gi|161784522|emb|CAP54055.1|	putative soluble lytic murein transglycosylase precursor [Gluconacetobacter diazotrophicus PAl 5]
gi|161784538|emb|CAP54073.1|	putative type IV secretion system protein [Gluconacetobacter diazotrophicus PAl 5]
gi|161784539|emb|CAP54074.1|	putative conjugal transfer protein trbC [Gluconacetobacter diazotrophicus PAl 5]
gi|161784540|emb|CAP54075.1|	putative conjugal transfer protein trbD [Gluconacetobacter diazotrophicus PAl 5]
gi|161784541|emb|CAP54076.1|	putative conjugal transfer protein trbE [Gluconacetobacter diazotrophicus PAl 5]
gi|161784542|emb|CAP54077.1|	putative type IV secretion system protein [Gluconacetobacter diazotrophicus PAl 5]
gi|161784543|emb|CAP54078.1|	putative type IV secretion system protein [Gluconacetobacter diazotrophicus PAl 5]
gi|161784549|emb|CAP54084.1|	putative transposase [Gluconacetobacter diazotrophicus PAl 5]
gi|161784550|emb|CAP54085.1|	putative multidrug resistance protein [Gluconacetobacter diazotrophicus PAl 5]
gi|161784551|emb|CAP54086.1|	putative secretion protein, HlyD-family [Gluconacetobacter diazotrophicus PAl 5]
gi|161784552|emb|CAP54087.1|	putative RND efflux system, outer membrane lipoprotein, NodT family [Gluconacetobacter diazotrophicus PAl 5]
gi|161784553|emb|CAP54088.1|	putative regulator protein, ArsR family [Gluconacetobacter diazotrophicus PAl 5]
gi|161784554|emb|CAP54089.1|	putative polyketide synthase [Gluconacetobacter diazotrophicus PAl 5]
gi|161784555|emb|CAP54090.1|	putative Acyl-protein thioesterase 1 [Gluconacetobacter diazotrophicus PAl 5]
gi|161784563|emb|CAP54099.1|	transcriptional regulator, TetR family [Gluconacetobacter diazotrophicus PAl 5]
gi|161784564|emb|CAP54101.1|	hypothetical protein [Gluconacetobacter diazotrophicus PAl 5]
gi|161784565|emb|CAP54102.1|	dehydrogenase (zinc-binding alcohol dehydrogenase) [Gluconacetobacter diazotrophicus PAl 5]
gi|161784566|emb|CAP54103.1|	conseved protein [Gluconacetobacter diazotrophicus PAl 5]
gi|161784567|emb|CAP54104.1|	conserved hypothetical protein [Gluconacetobacter diazotrophicus PAl 5]
gi|161784568|emb|CAP54105.1|	putative GTP-binding protein [Gluconacetobacter diazotrophicus PAl 5]
gi|161784569|emb|CAP54106.1|	putative signalling protein, GGDEF family [Gluconacetobacter diazotrophicus PAl 5]
gi|161784570|emb|CAP54107.1|	conserved hypothetical protein [Gluconacetobacter diazotrophicus PAl 5]
gi|161784571|emb|CAP54108.1|	putative siroheme synthase [Gluconacetobacter diazotrophicus PAl 5]
gi|161784572|emb|CAP54109.1|	putatie molybdopterin-guanine dinucleotide biosynthesis protein B [Gluconacetobacter diazotrophicus PAl 5]
gi|161784573|emb|CAP54110.1|	putative molybdopterin-guanine dinucleotide biosynthesis protein A [Gluconacetobacter diazotrophicus PAl 5]
gi|161784574|emb|CAP54111.1|	putative DNA binding protein [Gluconacetobacter diazotrophicus PAl 5]
gi|161784575|emb|CAP54112.1|	putative DNA ligase-like protein [Gluconacetobacter diazotrophicus PAl 5]
gi|161784576|emb|CAP54113.1|	putative DNA binding protein [Gluconacetobacter diazotrophicus PAl 5]
gi|161784578|emb|CAP54115.1|	Pyruvate decarboxylase [Gluconacetobacter diazotrophicus PAl 5]
gi|161784579|emb|CAP54116.1|	putative transcriptional regulator, LysR family [Gluconacetobacter diazotrophicus PAl 5]
gi|161784580|emb|CAP54117.1|	conserved hypothetical protein [Gluconacetobacter diazotrophicus PAl 5]
gi|161784581|emb|CAP54118.1|	conserved protein [Gluconacetobacter diazotrophicus PAl 5]
gi|161784582|emb|CAP54119.1|	putative transglutaminase-like protein [Gluconacetobacter diazotrophicus PAl 5]
gi|161784583|emb|CAP54120.1|	conserved hypothetical protein [Gluconacetobacter diazotrophicus PAl 5]
gi|161784584|emb|CAP54121.1|	conserved hypothetical protein [Gluconacetobacter diazotrophicus PAl 5]
gi|161784585|emb|CAP54122.1|	putative transglutaminase-like protein [Gluconacetobacter diazotrophicus PAl 5]
gi|161784586|emb|CAP54123.1|	putative membrane protein [Gluconacetobacter diazotrophicus PAl 5]
gi|161784587|emb|CAP54124.1|	putative pantoate--beta-alanine ligase [Gluconacetobacter diazotrophicus PAl 5]
gi|161784588|emb|CAP54125.1|	conserved hypothetical protein [Gluconacetobacter diazotrophicus PAl 5]
gi|161784589|emb|CAP54126.1|	putative ATP-dependent protease [Gluconacetobacter diazotrophicus PAl 5]
gi|161784590|emb|CAP54127.1|	thioredoxin protein [Gluconacetobacter diazotrophicus PAl 5]
gi|161784591|emb|CAP54128.1|	putative transcriptional regulator [Gluconacetobacter diazotrophicus PAl 5]
gi|161784592|emb|CAP54129.1|	Zinc-type alcohol dehydrogenase-like protein [Gluconacetobacter diazotrophicus PAl 5]
gi|161784593|emb|CAP54130.1|	putative transcriptional regulator LysR [Gluconacetobacter diazotrophicus PAl 5]
gi|161784594|emb|CAP54131.1|	conserved hypothetical protein [Gluconacetobacter diazotrophicus PAl 5]
gi|161784595|emb|CAP54132.1|	putative MFS permease [Gluconacetobacter diazotrophicus PAl 5]
gi|161784597|emb|CAP54134.1|	putative TonB-dependent receptor [Gluconacetobacter diazotrophicus PAl 5]
gi|161784598|emb|CAP54135.1|	putative sugar transporter [Gluconacetobacter diazotrophicus PAl 5]
gi|161784599|emb|CAP54136.1|	putative demethylmenaquinone methyltransferase protein [Gluconacetobacter diazotrophicus PAl 5]
gi|161784600|emb|CAP54137.1|	putative transcriptional regulator, family LysR [Gluconacetobacter diazotrophicus PAl 5]
gi|161784601|emb|CAP54138.1|	hypothetical protein [Gluconacetobacter diazotrophicus PAl 5]
gi|161784602|emb|CAP54139.1|	putative glutamyl-tRNA(Gln) amidotransferase subunit A [Gluconacetobacter diazotrophicus PAl 5]
gi|161784603|emb|CAP54140.1|	putative 5-oxoprolinase (ATP-hydrolysing) [Gluconacetobacter diazotrophicus PAl 5]
gi|161784604|emb|CAP54141.1|	putative 5-oxoprolinase (ATP-hydrolysing) [Gluconacetobacter diazotrophicus PAl 5]
gi|161784605|emb|CAP54142.1|	conserved hypothetical protein [Gluconacetobacter diazotrophicus PAl 5]
gi|161784606|emb|CAP54143.1|	conserved hypothetical protein [Gluconacetobacter diazotrophicus PAl 5]
gi|161784607|emb|CAP54144.1|	putative Biotin carboxylase (Acetyl-CoA carboxylase subunit A) [Gluconacetobacter diazotrophicus PAl 5]
gi|161784608|emb|CAP54145.1|	putative Biotin carboxyl carrier protein of acetyl-CoA carboxylase [Gluconacetobacter diazotrophicus PAl 5]
gi|161784609|emb|CAP54146.1|	putative regulator protein [Gluconacetobacter diazotrophicus PAl 5]
gi|161784610|emb|CAP54147.1|	putative allophanate hydrolase subunit 2 [Gluconacetobacter diazotrophicus PAl 5]
gi|161784611|emb|CAP54148.1|	putative allophanate hydrolase subunit 1 [Gluconacetobacter diazotrophicus PAl 5]
gi|161784612|emb|CAP54149.1|	putative glucarate transporter [Gluconacetobacter diazotrophicus PAl 5]
gi|161784613|emb|CAP54150.1|	putative TonB-dependent receptor [Gluconacetobacter diazotrophicus PAl 5]
gi|161784614|emb|CAP54151.1|	putative transcriptional regulator, LysR family [Gluconacetobacter diazotrophicus PAl 5]
gi|161784615|emb|CAP54152.1|	putative N-carbamoyl-L-amino acid amidohydrolase [Gluconacetobacter diazotrophicus PAl 5]
gi|161784616|emb|CAP54153.1|	conserved hypothetical protein [Gluconacetobacter diazotrophicus PAl 5]
gi|161784617|emb|CAP54154.1|	putative D-3-phosphoglycerate dehydrogenase [Gluconacetobacter diazotrophicus PAl 5]
gi|161784618|emb|CAP54155.1|	putative Glyoxalase [Gluconacetobacter diazotrophicus PAl 5]
gi|161784619|emb|CAP54156.1|	choloylglycine hydrolase [Gluconacetobacter diazotrophicus PAl 5]
gi|161784620|emb|CAP54157.1|	putative NAD(P)H dehydrogenase (quinone) [Gluconacetobacter diazotrophicus PAl 5]
gi|161784621|emb|CAP54158.1|	putative transcriptional regulator, LysR family [Gluconacetobacter diazotrophicus PAl 5]
gi|161784622|emb|CAP54159.1|	putative transcriptional regulator, LysR family [Gluconacetobacter diazotrophicus PAl 5]
gi|161784623|emb|CAP54160.1|	putative 4-hydroxythreonine-4-phosphate dehydrogenase [Gluconacetobacter diazotrophicus PAl 5]
gi|161784624|emb|CAP54161.1|	conserved hypothetical protein [Gluconacetobacter diazotrophicus PAl 5]
gi|161784625|emb|CAP54162.1|	conserved hypothetical protein [Gluconacetobacter diazotrophicus PAl 5]
gi|161784626|emb|CAP54163.1|	putative transcriptional regulator, LysR family [Gluconacetobacter diazotrophicus PAl 5]
gi|161784627|emb|CAP54164.1|	putative 3-oxoacyl-[acyl-carrier-protein] reductase [Gluconacetobacter diazotrophicus PAl 5]
gi|161784628|emb|CAP54165.1|	putative integrase [Gluconacetobacter diazotrophicus PAl 5]
gi|161784629|emb|CAP54166.1|	putative NADP oxidoreductase coenzyme [Gluconacetobacter diazotrophicus PAl 5]
gi|161784630|emb|CAP54167.1|	putative Na(+)/H(+) antiporter 1 [Gluconacetobacter diazotrophicus PAl 5]
gi|161784631|emb|CAP54168.1|	putative membrane protein [Gluconacetobacter diazotrophicus PAl 5]
gi|161784632|emb|CAP54169.1|	conserved hypothetical protein [Gluconacetobacter diazotrophicus PAl 5]
gi|161784634|emb|CAP54171.1|	conserved hypothetical protein [Gluconacetobacter diazotrophicus PAl 5]
gi|161784635|emb|CAP54172.1|	putative NADP oxidoreductase coenzyme [Gluconacetobacter diazotrophicus PAl 5]
gi|161784636|emb|CAP54173.1|	putative transcriptional regulator [Gluconacetobacter diazotrophicus PAl 5]
gi|161784637|emb|CAP54174.1|	putative 3-oxoacyl-[acyl-carrier-protein] reductase [Gluconacetobacter diazotrophicus PAl 5]
gi|161784638|emb|CAP54175.1|	flavin oxidoreductase [Gluconacetobacter diazotrophicus PAl 5]
gi|161784639|emb|CAP54176.1|	conserved hypothetical protein [Gluconacetobacter diazotrophicus PAl 5]
gi|161784640|emb|CAP54177.1|	putative response regulator [Gluconacetobacter diazotrophicus PAl 5]
gi|161784641|emb|CAP54178.1|	putative multidrug resistance protein [Gluconacetobacter diazotrophicus PAl 5]
gi|161784642|emb|CAP54179.1|	putative secretion protein, HlyD-family [Gluconacetobacter diazotrophicus PAl 5]
gi|161784643|emb|CAP54180.1|	putative outer membrane protein [Gluconacetobacter diazotrophicus PAl 5]
gi|161784644|emb|CAP54181.1|	conserved hypothetical protein [Gluconacetobacter diazotrophicus PAl 5]
gi|161784647|emb|CAP54184.1|	putative transketolase [Gluconacetobacter diazotrophicus PAl 5]
gi|161784648|emb|CAP54185.1|	conserved hypothetical protein [Gluconacetobacter diazotrophicus PAl 5]
gi|161784649|emb|CAP54187.1|	hypothetical protein [Gluconacetobacter diazotrophicus PAl 5]
gi|161784652|emb|CAP54190.1|	putative ABC-type transporter, substrate binding protein [Gluconacetobacter diazotrophicus PAl 5]
gi|161784653|emb|CAP54191.1|	putative inner membrane ABC transporter permease protein [Gluconacetobacter diazotrophicus PAl 5]
gi|161784654|emb|CAP54192.1|	putative dipeptide transport system permease protein [Gluconacetobacter diazotrophicus PAl 5]
gi|161784655|emb|CAP54193.1|	putative ABC transporter ATP-binding protein [Gluconacetobacter diazotrophicus PAl 5]
gi|161784656|emb|CAP54194.1|	Alkanal monooxygenase [Gluconacetobacter diazotrophicus PAl 5]
gi|161784657|emb|CAP54195.1|	putative carboxymuconolactone decarboxylase [Gluconacetobacter diazotrophicus PAl 5]
gi|161784658|emb|CAP54196.1|	conserved hypothetical protein [Gluconacetobacter diazotrophicus PAl 5]
gi|161784659|emb|CAP54197.1|	putative tonB-dependent receptor [Gluconacetobacter diazotrophicus PAl 5]
gi|161784660|emb|CAP54198.1|	hypothetical protein [Gluconacetobacter diazotrophicus PAl 5]
gi|161784661|emb|CAP54199.1|	putative two-component response regulator [Gluconacetobacter diazotrophicus PAl 5]
gi|161784662|emb|CAP54200.1|	putative sensor histidine kinase [Gluconacetobacter diazotrophicus PAl 5]
gi|161784664|emb|CAP54202.1|	putative NAD dependent epimerase [Gluconacetobacter diazotrophicus PAl 5]
gi|161784665|emb|CAP54203.1|	putative NADPH quinone oxidoreductase protein [Gluconacetobacter diazotrophicus PAl 5]
gi|161784666|emb|CAP54204.1|	3-oxoacyl-[acyl-carrier-protein] reductase [Gluconacetobacter diazotrophicus PAl 5]
gi|161784667|emb|CAP54205.1|	putative glycerol-3-phosphate dehydrogenase [Gluconacetobacter diazotrophicus PAl 5]
gi|161784668|emb|CAP54206.1|	putative PTS-dependent dihydroxyacetone kinase [Gluconacetobacter diazotrophicus PAl 5]
gi|161784669|emb|CAP54207.1|	putative PTS-dependent dihydroxyacetone kinase [Gluconacetobacter diazotrophicus PAl 5]
gi|161784670|emb|CAP54208.1|	Phosphoenolpyruvate-protein phosphotransferase ptsP [Gluconacetobacter diazotrophicus PAl 5]
gi|161784671|emb|CAP54209.1|	putative glycerol kinase [Gluconacetobacter diazotrophicus PAl 5]
gi|161784672|emb|CAP54210.1|	putative glycerol uptake facilitator protein [Gluconacetobacter diazotrophicus PAl 5]
gi|161784673|emb|CAP54211.1|	hypothetical protein [Gluconacetobacter diazotrophicus PAl 5]
gi|161784674|emb|CAP54212.1|	putative transcriptional regulator, LysR family [Gluconacetobacter diazotrophicus PAl 5]
gi|161784676|emb|CAP54214.1|	Methylamine dehydrogenase heavy chain precursor [Gluconacetobacter diazotrophicus PAl 5]
gi|161784677|emb|CAP54215.1|	putative methylamine utilization protein mauD [Gluconacetobacter diazotrophicus PAl 5]
gi|161784678|emb|CAP54216.1|	putative methylamine dehydrogenase light chain precursor [Gluconacetobacter diazotrophicus PAl 5]
gi|161784679|emb|CAP54217.1|	conserved hypothetical protein [Gluconacetobacter diazotrophicus PAl 5]
gi|161784680|emb|CAP54218.1|	putative methylamine utilization protein mauE [Gluconacetobacter diazotrophicus PAl 5]
gi|161784681|emb|CAP54219.1|	putative methylamine utilization protein [Gluconacetobacter diazotrophicus PAl 5]
gi|161784682|emb|CAP54220.1|	putative 4-aminobutyrate aminotransferase [Gluconacetobacter diazotrophicus PAl 5]
gi|161784683|emb|CAP54221.1|	conserved hypothetical protein [Gluconacetobacter diazotrophicus PAl 5]
gi|161784685|emb|CAP54223.1|	putative Na(+)/H(+) exchanger [Gluconacetobacter diazotrophicus PAl 5]
gi|161784686|emb|CAP54224.1|	conserved hypothetical protein [Gluconacetobacter diazotrophicus PAl 5]
gi|161784687|emb|CAP54225.1|	Histidinol-phosphate aminotransferase [Gluconacetobacter diazotrophicus PAl 5]
gi|161784688|emb|CAP54226.1|	conserved protein [Gluconacetobacter diazotrophicus PAl 5]
gi|161784689|emb|CAP54228.1|	Transketolase [Gluconacetobacter diazotrophicus PAl 5]
gi|161784690|emb|CAP54229.1|	Transaldolase [Gluconacetobacter diazotrophicus PAl 5]
gi|161784691|emb|CAP54230.1|	6-phosphogluconate dehydrogenase [Gluconacetobacter diazotrophicus PAl 5]
gi|161784692|emb|CAP54231.1|	Glucose-6-phosphate 1-dehydrogenase [Gluconacetobacter diazotrophicus PAl 5]
gi|161784693|emb|CAP54232.1|	Phosphatase [Gluconacetobacter diazotrophicus PAl 5]
gi|161784694|emb|CAP54233.1|	Phosphatase [Gluconacetobacter diazotrophicus PAl 5]
gi|161784695|emb|CAP54234.1|	6-phosphogluconolactonase [Gluconacetobacter diazotrophicus PAl 5]
gi|161784696|emb|CAP54235.1|	Ribose-5-phosphate isomerase A [Gluconacetobacter diazotrophicus PAl 5]
gi|161784697|emb|CAP54236.1|	putative shikimate kinase [Gluconacetobacter diazotrophicus PAl 5]
gi|161784698|emb|CAP54237.1|	putative exported protein [Gluconacetobacter diazotrophicus PAl 5]
gi|161784700|emb|CAP54239.1|	putative transposase [Gluconacetobacter diazotrophicus PAl 5]
gi|161784703|emb|CAP54242.1|	putative signalling protein, GGDEF family [Gluconacetobacter diazotrophicus PAl 5]
gi|161784704|emb|CAP54243.1|	putative membrane protein [Gluconacetobacter diazotrophicus PAl 5]
gi|161784705|emb|CAP54244.1|	putative transposase [Gluconacetobacter diazotrophicus PAl 5]
gi|161784709|emb|CAP54249.1|	putative ethanolamine ammonia-lyase light chain [Gluconacetobacter diazotrophicus PAl 5]
gi|161784710|emb|CAP54250.1|	conserved hypothetical protein [Gluconacetobacter diazotrophicus PAl 5]
gi|161784711|emb|CAP54251.1|	conserved hypothetical protein [Gluconacetobacter diazotrophicus PAl 5]
gi|161784712|emb|CAP54252.1|	putative L-lactate dehydrogenase [Gluconacetobacter diazotrophicus PAl 5]
gi|161784713|emb|CAP54253.1|	putative ethanolamine ammonia-lyase heavy chain [Gluconacetobacter diazotrophicus PAl 5]
gi|161784714|emb|CAP54254.1|	putative aldehyde dehydrogenase [Gluconacetobacter diazotrophicus PAl 5]
gi|161784715|emb|CAP54255.1|	putative NADH dehydrogenase [Gluconacetobacter diazotrophicus PAl 5]
gi|161784716|emb|CAP54256.1|	putative transcriptional regulator, TetR family [Gluconacetobacter diazotrophicus PAl 5]
gi|161784719|emb|CAP54259.1|	conserved hypothetical protein [Gluconacetobacter diazotrophicus PAl 5]
gi|161784721|emb|CAP54261.1|	hypothetical protein [Gluconacetobacter diazotrophicus PAl 5]
gi|161784722|emb|CAP54262.1|	putative transcriptional regulator, LacI family [Gluconacetobacter diazotrophicus PAl 5]
gi|161784723|emb|CAP54263.1|	putative enoyl-CoA hydratase [Gluconacetobacter diazotrophicus PAl 5]
gi|161784724|emb|CAP54264.1|	putative GMC oxidoreductase [Gluconacetobacter diazotrophicus PAl 5]
gi|161784725|emb|CAP54265.1|	conserved hypothetical protein [Gluconacetobacter diazotrophicus PAl 5]
gi|161784726|emb|CAP54266.1|	putative glyoxalase [Gluconacetobacter diazotrophicus PAl 5]
gi|161784727|emb|CAP54267.1|	conserved hypothetical protein [Gluconacetobacter diazotrophicus PAl 5]
gi|161784728|emb|CAP54268.1|	Quinoprotein glucose dehydrogenase [Gluconacetobacter diazotrophicus PAl 5]
gi|161784729|emb|CAP54269.1|	conserved hypothetical protein [Gluconacetobacter diazotrophicus PAl 5]
gi|161784730|emb|CAP54270.1|	putative magnesium-transporting ATPase [Gluconacetobacter diazotrophicus PAl 5]
gi|161784731|emb|CAP54271.1|	putative TonB-dependent receptor [Gluconacetobacter diazotrophicus PAl 5]
gi|161784732|emb|CAP54272.1|	conserved hypothetical protein [Gluconacetobacter diazotrophicus PAl 5]
gi|161784733|emb|CAP54273.1|	conserved hypothetical protein [Gluconacetobacter diazotrophicus PAl 5]
gi|161784735|emb|CAP54275.1|	putative trasnposase [Gluconacetobacter diazotrophicus PAl 5]
gi|161784736|emb|CAP54276.1|	putative glyoxalase [Gluconacetobacter diazotrophicus PAl 5]
gi|161784737|emb|CAP54277.1|	putative major facilitator superfamily transporter [Gluconacetobacter diazotrophicus PAl 5]
gi|161784738|emb|CAP54278.1|	putative arsenical pump membrane protein [Gluconacetobacter diazotrophicus PAl 5]
gi|161784739|emb|CAP54279.1|	putative major facilitator superfamily transporter [Gluconacetobacter diazotrophicus PAl 5]
gi|161784740|emb|CAP54280.1|	conserved hypothetical protein [Gluconacetobacter diazotrophicus PAl 5]
gi|161784741|emb|CAP54281.1|	putative fatty acid desaturase [Gluconacetobacter diazotrophicus PAl 5]
gi|161784742|emb|CAP54282.1|	conserved hypothetical protein [Gluconacetobacter diazotrophicus PAl 5]
gi|161784743|emb|CAP54283.1|	NADPH dehydrogenase [Gluconacetobacter diazotrophicus PAl 5]
gi|161784744|emb|CAP54284.1|	putative NAD(P) transhydrogenase subunit alpha part 1 [Gluconacetobacter diazotrophicus PAl 5]
gi|161784745|emb|CAP54285.1|	putative NAD(P) transhydrogenase subunit alpha part 2 [Gluconacetobacter diazotrophicus PAl 5]
gi|161784746|emb|CAP54286.1|	putative NAD(P) transhydrogenase subunit beta [Gluconacetobacter diazotrophicus PAl 5]
gi|161784748|emb|CAP54288.1|	Succinate-semialdehyde dehydrogenase [Gluconacetobacter diazotrophicus PAl 5]
gi|161784749|emb|CAP54289.1|	putative citrate-proton symporter [Gluconacetobacter diazotrophicus PAl 5]
gi|161784750|emb|CAP54290.1|	putative transcriptional regulator, family MarR [Gluconacetobacter diazotrophicus PAl 5]
gi|161784751|emb|CAP54291.1|	Isochorismatase hydrolase [Gluconacetobacter diazotrophicus PAl 5]
gi|161784752|emb|CAP54292.1|	putative drug resistance transporter [Gluconacetobacter diazotrophicus PAl 5]
gi|161784753|emb|CAP54293.1|	putative transcriptional regulator protein, family lacI. [Gluconacetobacter diazotrophicus PAl 5]
gi|161784754|emb|CAP54294.1|	conserved hypothetical protein [Gluconacetobacter diazotrophicus PAl 5]
gi|161784755|emb|CAP54295.1|	putative short-chain dehydrogenase/reductase [Gluconacetobacter diazotrophicus PAl 5]
gi|161784756|emb|CAP54296.1|	putative oxidoreductase protein [Gluconacetobacter diazotrophicus PAl 5]
gi|161784757|emb|CAP54297.1|	putative periplasmic binding proteins [Gluconacetobacter diazotrophicus PAl 5]
gi|161784758|emb|CAP54298.1|	putative ABC transporter ATP-binding protein [Gluconacetobacter diazotrophicus PAl 5]
gi|161784759|emb|CAP54299.1|	putative integrase [Gluconacetobacter diazotrophicus PAl 5]
gi|161784761|emb|CAP54301.1|	putative ribose transport system permease protein [Gluconacetobacter diazotrophicus PAl 5]
gi|161784762|emb|CAP54302.1|	putative sugar isomerase [Gluconacetobacter diazotrophicus PAl 5]
gi|161784764|emb|CAP54304.1|	putative myo-inositol catabolism, sugar kinase protein [Gluconacetobacter diazotrophicus PAl 5]
gi|161784765|emb|CAP54305.1|	putative acetolactate synthase large subunit [Gluconacetobacter diazotrophicus PAl 5]
gi|161784767|emb|CAP54307.1|	putative myo-inositol catabolism protein [Gluconacetobacter diazotrophicus PAl 5]
gi|161784768|emb|CAP54308.1|	puative methylmalonate-semialdehyde dehydrogenase [Gluconacetobacter diazotrophicus PAl 5]
gi|161784769|emb|CAP54309.1|	putative inositol 2-dehydrogenase [Gluconacetobacter diazotrophicus PAl 5]
gi|161784770|emb|CAP54310.1|	putative membrane protein [Gluconacetobacter diazotrophicus PAl 5]
gi|161784771|emb|CAP54313.1|	hypothetical protein [Gluconacetobacter diazotrophicus PAl 5]
gi|161784772|emb|CAP54314.1|	putative plasmid maintenance system killer [Gluconacetobacter diazotrophicus PAl 5]
gi|161784773|emb|CAP54315.1|	putative plasmid maintenance system antidote protein [Gluconacetobacter diazotrophicus PAl 5]
gi|161784783|emb|CAP54325.1|	hypothetical protein [Gluconacetobacter diazotrophicus PAl 5]
gi|161784788|emb|CAP54330.1|	conserved hypothetical protein [Gluconacetobacter diazotrophicus PAl 5]
gi|161784789|emb|CAP54331.1|	putative modification methylase [Gluconacetobacter diazotrophicus PAl 5]
gi|161784790|emb|CAP54332.1|	putative membrane protein [Gluconacetobacter diazotrophicus PAl 5]
gi|161784792|emb|CAP54334.1|	conserved hypothetical protein [Gluconacetobacter diazotrophicus PAl 5]
gi|161784793|emb|CAP54335.1|	putative transcriptional regulatory protein [Gluconacetobacter diazotrophicus PAl 5]
gi|161784794|emb|CAP54336.1|	hypothetical protein [Gluconacetobacter diazotrophicus PAl 5]
gi|161784797|emb|CAP54339.1|	conserved hypothetical protein [Gluconacetobacter diazotrophicus PAl 5]
gi|161784798|emb|CAP54340.1|	putative replication protein A [Gluconacetobacter diazotrophicus PAl 5]
gi|161784799|emb|CAP54341.1|	conserved hypothetical protein [Gluconacetobacter diazotrophicus PAl 5]
gi|161784800|emb|CAP54342.1|	putative conjugal transfer protein TraF [Gluconacetobacter diazotrophicus PAl 5]
gi|161784801|emb|CAP54343.1|	conserved hypotethical protein [Gluconacetobacter diazotrophicus PAl 5]
gi|161784804|emb|CAP54346.1|	conserved hypothetical protein [Gluconacetobacter diazotrophicus PAl 5]
gi|161784805|emb|CAP54347.1|	conserved protein [Gluconacetobacter diazotrophicus PAl 5]
gi|161784806|emb|CAP54348.1|	conserved hypothetical protein [Gluconacetobacter diazotrophicus PAl 5]
gi|161784807|emb|CAP54349.1|	putative prevent-host-death protein [Gluconacetobacter diazotrophicus PAl 5]
gi|161784809|emb|CAP54351.1|	putative integrase [Gluconacetobacter diazotrophicus PAl 5]
gi|161784810|emb|CAP54352.1|	putative transposase [Gluconacetobacter diazotrophicus PAl 5]
gi|161784811|emb|CAP54354.1|	putative tranposase [Gluconacetobacter diazotrophicus PAl 5]
gi|161784813|emb|CAP54356.1|	putative transcriptional regulator, family tetR [Gluconacetobacter diazotrophicus PAl 5]
gi|161784814|emb|CAP54357.1|	putative peroxidase family protein [Gluconacetobacter diazotrophicus PAl 5]
gi|161784815|emb|CAP54358.1|	Bacteriocin protein [Gluconacetobacter diazotrophicus PAl 5]
gi|161784816|emb|CAP54359.1|	putative 2-hydroxyacid dehydrogenase [Gluconacetobacter diazotrophicus PAl 5]
gi|161784817|emb|CAP54360.1|	putative acetyl transferase [Gluconacetobacter diazotrophicus PAl 5]
gi|161784818|emb|CAP54361.1|	putative succinate-semialdehyde dehydrogenase [Gluconacetobacter diazotrophicus PAl 5]
gi|161784819|emb|CAP54362.1|	putative TonB-dependent receptor [Gluconacetobacter diazotrophicus PAl 5]
gi|161784820|emb|CAP54363.1|	putative tartrate dehydrogenase/decarboxylase [Gluconacetobacter diazotrophicus PAl 5]
gi|161784822|emb|CAP54365.1|	putative transcriptional regulator, AsnC family [Gluconacetobacter diazotrophicus PAl 5]
gi|161784823|emb|CAP54366.1|	putative aminotransferase [Gluconacetobacter diazotrophicus PAl 5]
gi|161784824|emb|CAP54367.1|	RNA polymerase sigma-54 factor 1 [Gluconacetobacter diazotrophicus PAl 5]
gi|161784825|emb|CAP54368.1|	putative molybdenum import ATP-binding protein modC [Gluconacetobacter diazotrophicus PAl 5]
gi|161784826|emb|CAP54369.1|	putative molybdenum transport system permease protein modB [Gluconacetobacter diazotrophicus PAl 5]
gi|161784827|emb|CAP54370.1|	putative molybdate-binding periplasmic protein precursor [Gluconacetobacter diazotrophicus PAl 5]
gi|161784828|emb|CAP54371.1|	conserved hypothetical protein [Gluconacetobacter diazotrophicus PAl 5]
gi|161784829|emb|CAP54372.1|	Nif-specific regulatory protein [Gluconacetobacter diazotrophicus PAl 5]
gi|161784830|emb|CAP54373.1|	putative FeMo cofactor biosynthesis protein nifB [Gluconacetobacter diazotrophicus PAl 5]
gi|161784831|emb|CAP54374.1|	putative ferredoxin-like [Gluconacetobacter diazotrophicus PAl 5]
gi|161784832|emb|CAP54375.1|	conserved hypothetical protein [Gluconacetobacter diazotrophicus PAl 5]
gi|161784833|emb|CAP54376.1|	putative nifZ protein [Gluconacetobacter diazotrophicus PAl 5]
gi|161784834|emb|CAP54377.1|	putative fixU protein [Gluconacetobacter diazotrophicus PAl 5]
gi|161784835|emb|CAP54378.1|	conserved hypothetical protein [Gluconacetobacter diazotrophicus PAl 5]
gi|161784836|emb|CAP54379.1|	nitrongenase reductase Fe protein; NifH [Gluconacetobacter diazotrophicus PAl 5]
gi|161784837|emb|CAP54380.1|	FeMo protein of nitrogenase alpha subunit; NifD [Gluconacetobacter diazotrophicus PAl 5]
gi|161784838|emb|CAP54381.1|	nitrogenase FeMo beta subunit protein; NifK [Gluconacetobacter diazotrophicus PAl 5]
gi|161784839|emb|CAP54382.1|	Nitrogenase iron-molybdenum cofactor biosynthesis protein nifE [Gluconacetobacter diazotrophicus PAl 5]
gi|161784840|emb|CAP54383.1|	Nitrogenase iron-molybdenum cofactor biosynthesis protein nifN [Gluconacetobacter diazotrophicus PAl 5]
gi|161784841|emb|CAP54384.1|	Protein nifX [Gluconacetobacter diazotrophicus PAl 5]
gi|161784842|emb|CAP54385.1|	conserved hypothetical protein [Gluconacetobacter diazotrophicus PAl 5]
gi|161784843|emb|CAP54386.1|	conserved hypothetical protein [Gluconacetobacter diazotrophicus PAl 5]
gi|161784844|emb|CAP54387.1|	putative ferredoxin protein [Gluconacetobacter diazotrophicus PAl 5]
gi|161784845|emb|CAP54388.1|	Protein nifQ [Gluconacetobacter diazotrophicus PAl 5]
gi|161784846|emb|CAP54389.1|	putative hesB protein [Gluconacetobacter diazotrophicus PAl 5]
gi|161784847|emb|CAP54390.1|	Nitrogen fixation protein nifU [Gluconacetobacter diazotrophicus PAl 5]
gi|161784848|emb|CAP54391.1|	Cysteine desulfurase (Nitrogenase metalloclusters biosynthesis protein nifS) [Gluconacetobacter diazotrophicus PAl 5]
gi|161784849|emb|CAP54392.1|	Homocitrate synthase [Gluconacetobacter diazotrophicus PAl 5]
gi|161784850|emb|CAP54393.1|	Nitrogenase-stabilizing/protective protein nifW [Gluconacetobacter diazotrophicus PAl 5]
gi|161784851|emb|CAP54394.1|	Protein fixA [Gluconacetobacter diazotrophicus PAl 5]
gi|161784852|emb|CAP54395.1|	fixB [Gluconacetobacter diazotrophicus PAl 5]
gi|161784853|emb|CAP54396.1|	Protein fixC [Gluconacetobacter diazotrophicus PAl 5]
gi|161784854|emb|CAP54397.1|	Ferredoxin-like protein [Gluconacetobacter diazotrophicus PAl 5]
gi|161784855|emb|CAP54398.1|	Putative pyrophosphorylase modD [Gluconacetobacter diazotrophicus PAl 5]
gi|161784856|emb|CAP54399.1|	Chemoreceptor mcpA [Gluconacetobacter diazotrophicus PAl 5]
gi|161784857|emb|CAP54400.1|	Oxidoreductase (aldo/keto reductase) protein [Gluconacetobacter diazotrophicus PAl 5]
gi|161784858|emb|CAP54401.1|	putative deaminase [Gluconacetobacter diazotrophicus PAl 5]
gi|161784859|emb|CAP54402.1|	putative haloalkanoic acid dehalogenase [Gluconacetobacter diazotrophicus PAl 5]
gi|161784860|emb|CAP54403.1|	putative oxidoreductase [Gluconacetobacter diazotrophicus PAl 5]
gi|161784861|emb|CAP54404.1|	putative aldehyde dehydrogenase [Gluconacetobacter diazotrophicus PAl 5]
gi|161784862|emb|CAP54405.1|	putative acetylornithine deacetylase [Gluconacetobacter diazotrophicus PAl 5]
gi|161784863|emb|CAP54406.1|	putative extracellular solute-binding protein [Gluconacetobacter diazotrophicus PAl 5]
gi|161784864|emb|CAP54407.1|	putative ABC transporter, permease protein [Gluconacetobacter diazotrophicus PAl 5]
gi|161784865|emb|CAP54408.1|	putative ABC transporter, permease protein [Gluconacetobacter diazotrophicus PAl 5]
gi|161784866|emb|CAP54409.1|	putative ABC transporter, ATP-binding protein [Gluconacetobacter diazotrophicus PAl 5]
gi|161784867|emb|CAP54410.1|	putative catalase [Gluconacetobacter diazotrophicus PAl 5]
gi|161784868|emb|CAP54411.1|	putative cytochrome protein [Gluconacetobacter diazotrophicus PAl 5]
gi|161784869|emb|CAP54412.1|	putative pirin-like protein [Gluconacetobacter diazotrophicus PAl 5]
gi|161784870|emb|CAP54413.1|	putative regulatory protein ada (Regulatory protein of adaptative response) [Gluconacetobacter diazotrophicus PAl 5]
gi|161784871|emb|CAP54414.1|	putative membrane protein [Gluconacetobacter diazotrophicus PAl 5]
gi|161784872|emb|CAP54415.1|	putative protease [Gluconacetobacter diazotrophicus PAl 5]
gi|161784874|emb|CAP54417.1|	putative transcription regulator [Gluconacetobacter diazotrophicus PAl 5]
gi|161784875|emb|CAP54418.1|	putative spermidine synthase [Gluconacetobacter diazotrophicus PAl 5]
gi|161784876|emb|CAP54419.1|	Levansucrase precursor (EC 2.4.1.10) (Beta-D-fructofuranosy transferase) (Sucrose 6-fructosyl transferase) [Gluconacetobacter diazotrophicus PAl 5]
gi|161784877|emb|CAP54420.1|	Levanase precursor [Gluconacetobacter diazotrophicus PAl 5]
gi|161784878|emb|CAP54421.1|	putative BfpH protein (involved in biogenesis of type IV pili) [Gluconacetobacter diazotrophicus PAl 5]
gi|161784879|emb|CAP54422.1|	putative pseudopilin G precursor [Gluconacetobacter diazotrophicus PAl 5]
gi|161784880|emb|CAP54423.1|	putative prepilin peptidase and N-methyltransferase O [Gluconacetobacter diazotrophicus PAl 5]
gi|161784881|emb|CAP54424.1|	putative type II secretion pathway kinase GspE [Gluconacetobacter diazotrophicus PAl 5]
gi|161784882|emb|CAP54425.1|	putative general secretion pathway protein F [Gluconacetobacter diazotrophicus PAl 5]
gi|161784883|emb|CAP54426.1|	putative pseudopilin H precursor [Gluconacetobacter diazotrophicus PAl 5]
gi|161784884|emb|CAP54427.1|	putative pseudopilin I precursor [Gluconacetobacter diazotrophicus PAl 5]
gi|161784885|emb|CAP54428.1|	putative pseudopilin J precursor [Gluconacetobacter diazotrophicus PAl 5]
gi|161784886|emb|CAP54429.1|	putative general secretion pathway protein L [Gluconacetobacter diazotrophicus PAl 5]
gi|161784887|emb|CAP54430.1|	putative general secretion pathway protein M [Gluconacetobacter diazotrophicus PAl 5]
gi|161784888|emb|CAP54431.1|	putative general secretion pathway protein N [Gluconacetobacter diazotrophicus PAl 5]
gi|161784889|emb|CAP54432.1|	putative general secretion pathway protein D [Gluconacetobacter diazotrophicus PAl 5]
gi|161784890|emb|CAP54433.1|	putative general secretion pathway protein K [Gluconacetobacter diazotrophicus PAl 5]
gi|161784891|emb|CAP54434.1|	Fructose-bisphosphate aldolase class 1 [Gluconacetobacter diazotrophicus PAl 5]
gi|161784892|emb|CAP54435.1|	conserved hypothetical protein [Gluconacetobacter diazotrophicus PAl 5]
gi|161784893|emb|CAP54436.1|	putative flavohemoprotein [Gluconacetobacter diazotrophicus PAl 5]
gi|161784894|emb|CAP54437.1|	putative transcriptional regulator [Gluconacetobacter diazotrophicus PAl 5]
gi|161784895|emb|CAP54438.1|	putative glycosyl transferase [Gluconacetobacter diazotrophicus PAl 5]
gi|161784896|emb|CAP54439.1|	hypothetical protein [Gluconacetobacter diazotrophicus PAl 5]
gi|161784897|emb|CAP54440.1|	putative peptidase [Gluconacetobacter diazotrophicus PAl 5]
gi|161784898|emb|CAP54441.1|	putative glycosyl transferase [Gluconacetobacter diazotrophicus PAl 5]
gi|161784899|emb|CAP54442.1|	putative membrane protein [Gluconacetobacter diazotrophicus PAl 5]
gi|161784900|emb|CAP54443.1|	putative glycosyl transferase [Gluconacetobacter diazotrophicus PAl 5]
gi|161784901|emb|CAP54444.1|	radical SAM superfamily protein [Gluconacetobacter diazotrophicus PAl 5]
gi|161784902|emb|CAP54445.1|	putative membrane protein [Gluconacetobacter diazotrophicus PAl 5]
gi|161784903|emb|CAP54446.1|	putative outer membrane protein [Gluconacetobacter diazotrophicus PAl 5]
gi|161784904|emb|CAP54447.1|	putative MotA/TolQ/ExbB proton channel family protein [Gluconacetobacter diazotrophicus PAl 5]
gi|161784905|emb|CAP54448.1|	conserved hypothetical protein [Gluconacetobacter diazotrophicus PAl 5]
gi|161784906|emb|CAP54449.1|	Inositol-1-monophosphatase [Gluconacetobacter diazotrophicus PAl 5]
gi|161784907|emb|CAP54450.1|	Elongation factor P [Gluconacetobacter diazotrophicus PAl 5]
gi|161784908|emb|CAP54451.1|	putative L-lysine 2,3-aminomutase [Gluconacetobacter diazotrophicus PAl 5]
gi|161784909|emb|CAP54452.1|	putative lysyl-tRNA synthetase [Gluconacetobacter diazotrophicus PAl 5]
gi|161784910|emb|CAP54453.1|	conserved hypothetical protein [Gluconacetobacter diazotrophicus PAl 5]
gi|161784911|emb|CAP54454.1|	putative cell adhesion [Gluconacetobacter diazotrophicus PAl 5]
gi|161784912|emb|CAP54455.1|	putative thiamine-phosphate pyrophosphorylase [Gluconacetobacter diazotrophicus PAl 5]
gi|161784913|emb|CAP54456.1|	hypothetical protein [Gluconacetobacter diazotrophicus PAl 5]
gi|161784914|emb|CAP54457.1|	hypothetical protein [Gluconacetobacter diazotrophicus PAl 5]
gi|161784915|emb|CAP54458.1|	putative cell division protein ZapA [Gluconacetobacter diazotrophicus PAl 5]
gi|161784916|emb|CAP54459.1|	putative 5-formyltetrahydrofolate cyclo-ligase [Gluconacetobacter diazotrophicus PAl 5]
gi|161784917|emb|CAP54460.1|	putative phosphoesterase [Gluconacetobacter diazotrophicus PAl 5]
gi|161784918|emb|CAP54461.1|	putative acyl-CoA thioester hydrolase [Gluconacetobacter diazotrophicus PAl 5]
gi|161784919|emb|CAP54462.1|	putative AMP nucleosidase [Gluconacetobacter diazotrophicus PAl 5]
gi|161784920|emb|CAP54463.1|	conserved hypothetical protein [Gluconacetobacter diazotrophicus PAl 5]
gi|161784921|emb|CAP54464.1|	putative DNA-3-methyladenine glycosylase [Gluconacetobacter diazotrophicus PAl 5]
gi|161784922|emb|CAP54465.1|	Lipase protein [Gluconacetobacter diazotrophicus PAl 5]
gi|161784923|emb|CAP54466.1|	Quinone oxidoreductase [Gluconacetobacter diazotrophicus PAl 5]
gi|161784924|emb|CAP54467.1|	putative voltage-gated ClC-type chloride channel [Gluconacetobacter diazotrophicus PAl 5]
gi|161784925|emb|CAP54468.1|	Glutamine synthetase [Gluconacetobacter diazotrophicus PAl 5]
gi|161784926|emb|CAP54469.1|	putative nitrogen regulatory protein [Gluconacetobacter diazotrophicus PAl 5]
gi|161784927|emb|CAP54470.1|	Aminotransferase [Gluconacetobacter diazotrophicus PAl 5]
gi|161784928|emb|CAP54471.1|	conserved hypothetical protein [Gluconacetobacter diazotrophicus PAl 5]
gi|161784929|emb|CAP54472.1|	putative membrane protein [Gluconacetobacter diazotrophicus PAl 5]
gi|161784930|emb|CAP54473.1|	putative 50S ribosomal protein L13 [Gluconacetobacter diazotrophicus PAl 5]
gi|161784931|emb|CAP54474.1|	30S ribosomal protein S9 [Gluconacetobacter diazotrophicus PAl 5]
gi|161784932|emb|CAP54475.1|	putative MFS transporter [Gluconacetobacter diazotrophicus PAl 5]
gi|161784933|emb|CAP54476.1|	putative membrane protein [Gluconacetobacter diazotrophicus PAl 5]
gi|161784934|emb|CAP54477.1|	putative cytochrome d ubiquinol oxidase subunit 2 [Gluconacetobacter diazotrophicus PAl 5]
gi|161784935|emb|CAP54478.1|	putative cytochrome d ubiquinol oxidase subunit 1 [Gluconacetobacter diazotrophicus PAl 5]
gi|161784936|emb|CAP54479.1|	putative membrane protein [Gluconacetobacter diazotrophicus PAl 5]
gi|161784937|emb|CAP54480.1|	conserved hypothetical protein [Gluconacetobacter diazotrophicus PAl 5]
gi|161784939|emb|CAP54482.1|	putative quinoprotein glucose dehydrogenase [Gluconacetobacter diazotrophicus PAl 5]
gi|161784940|emb|CAP54483.1|	conserved hypothetical protein [Gluconacetobacter diazotrophicus PAl 5]
gi|161784941|emb|CAP54484.1|	putative transcriptional regulator Fis [Gluconacetobacter diazotrophicus PAl 5]
gi|161784942|emb|CAP54485.1|	conserved hypothetical protien [Gluconacetobacter diazotrophicus PAl 5]
gi|161784943|emb|CAP54486.1|	putative glycogen synthase [Gluconacetobacter diazotrophicus PAl 5]
gi|161784944|emb|CAP54487.1|	putative 1,4-alpha-glucan branching enzyme 1 [Gluconacetobacter diazotrophicus PAl 5]
gi|161784945|emb|CAP54488.1|	putative glycogen operon protein glgX [Gluconacetobacter diazotrophicus PAl 5]
gi|161784946|emb|CAP54489.1|	putative malto-oligosyltrehalose trehalohydrolase [Gluconacetobacter diazotrophicus PAl 5]
gi|161784947|emb|CAP54490.1|	putative 4-alpha-glucanotransferase [Gluconacetobacter diazotrophicus PAl 5]
gi|161784948|emb|CAP54491.1|	Maltooligosyl trehalose synthase [Gluconacetobacter diazotrophicus PAl 5]
gi|161784949|emb|CAP54492.1|	putative Ubiquinol-cytochrome c reductase [Gluconacetobacter diazotrophicus PAl 5]
gi|161784950|emb|CAP54493.1|	putative histidine ammonia-lyase [Gluconacetobacter diazotrophicus PAl 5]
gi|161784951|emb|CAP54494.1|	conserved hypothetical protein [Gluconacetobacter diazotrophicus PAl 5]
gi|161784952|emb|CAP54495.1|	TonB-dependent receptor [Gluconacetobacter diazotrophicus PAl 5]
gi|161784953|emb|CAP54496.1|	putative TonB-dependent receptor [Gluconacetobacter diazotrophicus PAl 5]
gi|161784954|emb|CAP54497.1|	conserved hypothetical protein [Gluconacetobacter diazotrophicus PAl 5]
gi|161784955|emb|CAP54498.1|	putative oxidoreductase [Gluconacetobacter diazotrophicus PAl 5]
gi|161784956|emb|CAP54499.1|	putative transcriptional regulator, TetR family [Gluconacetobacter diazotrophicus PAl 5]
gi|161784957|emb|CAP54500.1|	putative porin protein [Gluconacetobacter diazotrophicus PAl 5]
gi|161784958|emb|CAP54501.1|	putative sulfate-binding protein precursor [Gluconacetobacter diazotrophicus PAl 5]
gi|161784959|emb|CAP54502.1|	putative sulfate transport system permease protein [Gluconacetobacter diazotrophicus PAl 5]
gi|161784960|emb|CAP54503.1|	putative sulfate transport system permease protein cysW [Gluconacetobacter diazotrophicus PAl 5]
gi|161784961|emb|CAP54504.1|	putative sulfate/thiosulfate import ATP-binding protein cysA [Gluconacetobacter diazotrophicus PAl 5]
gi|161784962|emb|CAP54505.1|	putative acriflavin resistance protein [Gluconacetobacter diazotrophicus PAl 5]
gi|161784963|emb|CAP54506.1|	putative multidrug resistance protein mdtA precursor [Gluconacetobacter diazotrophicus PAl 5]
gi|161784964|emb|CAP54507.1|	putative toluene efflux pump outer membrane protein ttgC precursor [Gluconacetobacter diazotrophicus PAl 5]
gi|161784965|emb|CAP54508.1|	putative glyoxalase [Gluconacetobacter diazotrophicus PAl 5]
gi|161784966|emb|CAP54509.1|	putative nitrate reductase protein [Gluconacetobacter diazotrophicus PAl 5]
gi|161784967|emb|CAP54510.1|	conserved hypothetical protein [Gluconacetobacter diazotrophicus PAl 5]
gi|161784968|emb|CAP54511.1|	putative membrane protein [Gluconacetobacter diazotrophicus PAl 5]
gi|161784969|emb|CAP54512.1|	conserved hypothetical protein [Gluconacetobacter diazotrophicus PAl 5]
gi|161784970|emb|CAP54513.1|	Quinolinate synthetase A [Gluconacetobacter diazotrophicus PAl 5]
gi|161784971|emb|CAP54514.1|	putative L-aspartate oxidase [Gluconacetobacter diazotrophicus PAl 5]
gi|161784972|emb|CAP54515.1|	Nicotinate-nucleotide pyrophosphorylase [Gluconacetobacter diazotrophicus PAl 5]
gi|161784973|emb|CAP54516.1|	putative low molecular weight phosphotyrosine protein phosphatase [Gluconacetobacter diazotrophicus PAl 5]
gi|161784974|emb|CAP54517.1|	putative L-sorbosone dehydrogenase [Gluconacetobacter diazotrophicus PAl 5]
gi|161784975|emb|CAP54518.1|	Alkylhydroperoxidase protein [Gluconacetobacter diazotrophicus PAl 5]
gi|161784976|emb|CAP54519.1|	Peroxiredoxin protein [Gluconacetobacter diazotrophicus PAl 5]
gi|161784978|emb|CAP54521.1|	putative transcriptional Regulator, LysR family [Gluconacetobacter diazotrophicus PAl 5]
gi|161784979|emb|CAP54522.1|	50S ribosomal protein L36 [Gluconacetobacter diazotrophicus PAl 5]
gi|161784980|emb|CAP54523.1|	conserved hypothetical protein [Gluconacetobacter diazotrophicus PAl 5]
gi|161784981|emb|CAP54524.1|	Ubiquinone/menaquinone biosynthesis methyltransferase ubi [Gluconacetobacter diazotrophicus PAl 5]
gi|161784982|emb|CAP54525.1|	conserved hypothetical protein [Gluconacetobacter diazotrophicus PAl 5]
gi|161784983|emb|CAP54526.1|	putative amidase protein [Gluconacetobacter diazotrophicus PAl 5]
gi|161784984|emb|CAP54527.1|	putative transporter protein [Gluconacetobacter diazotrophicus PAl 5]
gi|161784985|emb|CAP54528.1|	Methylthioribulose-1-phosphate dehydratase [Gluconacetobacter diazotrophicus PAl 5]
gi|161784986|emb|CAP54529.1|	1,2-dihydroxy-3-keto-5-methylthiopentene dioxygenase [Gluconacetobacter diazotrophicus PAl 5]
gi|161784987|emb|CAP54530.1|	Enolase-phosphatase [Gluconacetobacter diazotrophicus PAl 5]
gi|161784988|emb|CAP54531.1|	putative riboflavin biosynthesis protein [Gluconacetobacter diazotrophicus PAl 5]
gi|161784989|emb|CAP54532.1|	putative isoleucyl-tRNA synthetase [Gluconacetobacter diazotrophicus PAl 5]
gi|161784990|emb|CAP54533.1|	putative lipoprotein signal peptidase [Gluconacetobacter diazotrophicus PAl 5]
gi|161784991|emb|CAP54534.1|	hypothetical protein [Gluconacetobacter diazotrophicus PAl 5]
gi|161784992|emb|CAP54535.1|	putative DNA mismatch repair protein mutL [Gluconacetobacter diazotrophicus PAl 5]
gi|161784993|emb|CAP54536.1|	putative NADH-quinone oxidoreductase chain M [Gluconacetobacter diazotrophicus PAl 5]
gi|161784994|emb|CAP54537.1|	conserved hypothetical protein [Gluconacetobacter diazotrophicus PAl 5]
gi|161784995|emb|CAP54538.1|	NAD(P)H nitroreductase [Gluconacetobacter diazotrophicus PAl 5]
gi|161784996|emb|CAP54539.1|	conserved hypothetical protein [Gluconacetobacter diazotrophicus PAl 5]
gi|161784997|emb|CAP54540.1|	conserved hypothetical protein [Gluconacetobacter diazotrophicus PAl 5]
gi|161784998|emb|CAP54541.1|	conserved hypothetical protein [Gluconacetobacter diazotrophicus PAl 5]
gi|161784999|emb|CAP54542.1|	putative antibiotic biosynthesis monooxygenase [Gluconacetobacter diazotrophicus PAl 5]
gi|161785000|emb|CAP54543.1|	putative transcriptional regulator, GntR family [Gluconacetobacter diazotrophicus PAl 5]
gi|161785001|emb|CAP54544.1|	putative transcriptional Regulator, LysR family [Gluconacetobacter diazotrophicus PAl 5]
gi|161785002|emb|CAP54545.1|	putative transposase [Gluconacetobacter diazotrophicus PAl 5]
gi|161785003|emb|CAP54546.1|	conserved hypothetical protein [Gluconacetobacter diazotrophicus PAl 5]
gi|161785004|emb|CAP54547.1|	putative lysine exporter protein [Gluconacetobacter diazotrophicus PAl 5]
gi|161785006|emb|CAP54549.1|	putative beta-N-acetylhexosaminidase [Gluconacetobacter diazotrophicus PAl 5]
gi|161785007|emb|CAP54550.1|	putative aspartate aminotransferase [Gluconacetobacter diazotrophicus PAl 5]
gi|161785008|emb|CAP54551.1|	putative galactose-proton symporter [Gluconacetobacter diazotrophicus PAl 5]
gi|161785010|emb|CAP54553.1|	Phosphoenolpyruvate carboxykinase [Gluconacetobacter diazotrophicus PAl 5]
gi|161785011|emb|CAP54554.1|	putative xylose isomerase [Gluconacetobacter diazotrophicus PAl 5]
gi|161785012|emb|CAP54555.1|	putative 3-dehydroquinate dehydratase [Gluconacetobacter diazotrophicus PAl 5]
gi|161785013|emb|CAP54556.1|	Thiamine biosynthesis protein [Gluconacetobacter diazotrophicus PAl 5]
gi|161785014|emb|CAP54557.1|	putative cysteine desulfurase [Gluconacetobacter diazotrophicus PAl 5]
gi|161785015|emb|CAP54558.1|	putative transcriptional regulator, AsnC family [Gluconacetobacter diazotrophicus PAl 5]
gi|161785017|emb|CAP54561.1|	putative transposase [Gluconacetobacter diazotrophicus PAl 5]
gi|161785019|emb|CAP54563.1|	putative transcriptional regulator, AsnC family [Gluconacetobacter diazotrophicus PAl 5]
gi|161785020|emb|CAP54564.1|	putative CsbD-like protein [Gluconacetobacter diazotrophicus PAl 5]
gi|161785022|emb|CAP54566.1|	putative carbohydrate diacid regulator [Gluconacetobacter diazotrophicus PAl 5]
gi|161785023|emb|CAP54567.1|	putative transporter protein [Gluconacetobacter diazotrophicus PAl 5]
gi|161785024|emb|CAP54568.1|	Glycerate kinase [Gluconacetobacter diazotrophicus PAl 5]
gi|161785025|emb|CAP54569.1|	hypothetical protein [Gluconacetobacter diazotrophicus PAl 5]
gi|161785027|emb|CAP54571.1|	Inositol-3-phosphate synthase [Gluconacetobacter diazotrophicus PAl 5]
gi|161785028|emb|CAP54572.1|	putative UTP--glucose-1-phosphate uridylyltransferase [Gluconacetobacter diazotrophicus PAl 5]
gi|161785029|emb|CAP54573.1|	CDP-diacylglycerol--serine O-phosphatidyltransferase [Gluconacetobacter diazotrophicus PAl 5]
gi|161785030|emb|CAP54574.1|	putative membrane protein [Gluconacetobacter diazotrophicus PAl 5]
gi|161785031|emb|CAP54575.1|	putative membrane protein [Gluconacetobacter diazotrophicus PAl 5]
gi|161785032|emb|CAP54576.1|	Glycosyl transferase [Gluconacetobacter diazotrophicus PAl 5]
gi|161785033|emb|CAP54577.1|	potassium transport system protein [Gluconacetobacter diazotrophicus PAl 5]
gi|161785035|emb|CAP54579.1|	conserved hypothetical protein [Gluconacetobacter diazotrophicus PAl 5]
gi|161785036|emb|CAP54580.1|	putative prephenate dehydrogenase [Gluconacetobacter diazotrophicus PAl 5]
gi|161785037|emb|CAP54581.1|	putative acetyltransferase [Gluconacetobacter diazotrophicus PAl 5]
gi|161785038|emb|CAP54582.1|	conserved hypothetical protein [Gluconacetobacter diazotrophicus PAl 5]
gi|161785039|emb|CAP54583.1|	Aldehyde dehydrogenase [Gluconacetobacter diazotrophicus PAl 5]
gi|161785040|emb|CAP54584.1|	putative transcriptional regulatory protein, Fis family [Gluconacetobacter diazotrophicus PAl 5]
gi|161785042|emb|CAP54586.1|	putative galactose-proton symporter [Gluconacetobacter diazotrophicus PAl 5]
gi|161785043|emb|CAP54587.1|	putative membrane protein [Gluconacetobacter diazotrophicus PAl 5]
gi|161785045|emb|CAP54589.1|	hypothetical protein [Gluconacetobacter diazotrophicus PAl 5]
gi|161785047|emb|CAP54591.1|	putative membrane protein [Gluconacetobacter diazotrophicus PAl 5]
gi|161785048|emb|CAP54592.1|	putative exported protein [Gluconacetobacter diazotrophicus PAl 5]
gi|161785049|emb|CAP54593.1|	putative iron permease protein [Gluconacetobacter diazotrophicus PAl 5]
gi|161785050|emb|CAP54594.1|	conserved hypothetical protein [Gluconacetobacter diazotrophicus PAl 5]
gi|161785051|emb|CAP54595.1|	conserved hypothetical protein [Gluconacetobacter diazotrophicus PAl 5]
gi|161785052|emb|CAP54596.1|	putative transcriptional regulator, mntR family [Gluconacetobacter diazotrophicus PAl 5]
gi|161785053|emb|CAP54597.1|	putative manganese transport protein mntH [Gluconacetobacter diazotrophicus PAl 5]
gi|161785054|emb|CAP54598.1|	putative cobalamin biosynthesis protein [Gluconacetobacter diazotrophicus PAl 5]
gi|161785055|emb|CAP54599.1|	putative nitroreductase protein [Gluconacetobacter diazotrophicus PAl 5]
gi|161785056|emb|CAP54600.1|	putative tautomerase protein [Gluconacetobacter diazotrophicus PAl 5]
gi|161785057|emb|CAP54601.1|	conserved hypothetical protein [Gluconacetobacter diazotrophicus PAl 5]
gi|161785058|emb|CAP54602.1|	transcriptional regulator, LysR family [Gluconacetobacter diazotrophicus PAl 5]
gi|161785059|emb|CAP54603.1|	putative membrane protein [Gluconacetobacter diazotrophicus PAl 5]
gi|161785060|emb|CAP54604.1|	conserved hypothetical protein [Gluconacetobacter diazotrophicus PAl 5]
gi|161785061|emb|CAP54605.1|	putative protein phnA [Gluconacetobacter diazotrophicus PAl 5]
gi|161785062|emb|CAP54606.1|	putative phosphoglycerate mutase protein [Gluconacetobacter diazotrophicus PAl 5]
gi|161785063|emb|CAP54607.1|	putative iron(III) dicitrate transport ATP-binding protein fecE [Gluconacetobacter diazotrophicus PAl 5]
gi|161785064|emb|CAP54608.1|	putative ferrichrome ABC transporter permease protein [Gluconacetobacter diazotrophicus PAl 5]
gi|161785065|emb|CAP54609.1|	putative Ferrichrome binding protein of ABC transporter [Gluconacetobacter diazotrophicus PAl 5]
gi|161785066|emb|CAP54610.1|	TonB-dependent receptor [Gluconacetobacter diazotrophicus PAl 5]
gi|161785068|emb|CAP54612.1|	putative UDP-2,3-diacylglucosamine hydrolase [Gluconacetobacter diazotrophicus PAl 5]
gi|161785069|emb|CAP54613.1|	putative glycosyl transferase [Gluconacetobacter diazotrophicus PAl 5]
gi|161785070|emb|CAP54614.1|	putative two-component response regulator [Gluconacetobacter diazotrophicus PAl 5]
gi|161785073|emb|CAP54617.1|	putative two-component sensor histidine kinase [Gluconacetobacter diazotrophicus PAl 5]
gi|161785074|emb|CAP54618.1|	putative short chain dehydrogenase [Gluconacetobacter diazotrophicus PAl 5]
gi|161785076|emb|CAP54620.1|	conserved hypothetical protein [Gluconacetobacter diazotrophicus PAl 5]
gi|161785077|emb|CAP54621.1|	putative Error-prone DNA polymerase [Gluconacetobacter diazotrophicus PAl 5]
gi|161785078|emb|CAP54622.1|	putative 3-hydroxybutyryl-CoA dehydratase [Gluconacetobacter diazotrophicus PAl 5]
gi|161785079|emb|CAP54623.1|	putative acyl-CoA transferase [Gluconacetobacter diazotrophicus PAl 5]
gi|161785080|emb|CAP54624.1|	putative glucarate transporter [Gluconacetobacter diazotrophicus PAl 5]
gi|161785081|emb|CAP54625.1|	putative transcriptional regulator, GntR family [Gluconacetobacter diazotrophicus PAl 5]
gi|161785082|emb|CAP54626.1|	conserved hypothetical protein [Gluconacetobacter diazotrophicus PAl 5]
gi|161785083|emb|CAP54627.1|	putative major facilitator superfamily (MFS) transporter [Gluconacetobacter diazotrophicus PAl 5]
gi|161785084|emb|CAP54628.1|	putative paraquat-inducible protein [Gluconacetobacter diazotrophicus PAl 5]
gi|161785085|emb|CAP54629.1|	Paraquat-inducible protein B [Gluconacetobacter diazotrophicus PAl 5]
gi|161785086|emb|CAP54630.1|	conserved hypothetical protein [Gluconacetobacter diazotrophicus PAl 5]
gi|161785087|emb|CAP54631.1|	transcription antitermination protein NusG [Gluconacetobacter diazotrophicus PAl 5]
gi|161785088|emb|CAP54632.1|	putative preprotein translocase secE subunit [Gluconacetobacter diazotrophicus PAl 5]
gi|161785089|emb|CAP54633.1|	putative MFS transporter [Gluconacetobacter diazotrophicus PAl 5]
gi|161785090|emb|CAP54634.1|	Gluconate 5-dehydrogenase [Gluconacetobacter diazotrophicus PAl 5]
gi|161785091|emb|CAP54635.1|	putative transcriptional regulator, LacI family [Gluconacetobacter diazotrophicus PAl 5]
gi|161785092|emb|CAP54636.1|	ATP synthase delta chain [Gluconacetobacter diazotrophicus PAl 5]
gi|161785093|emb|CAP54637.1|	ATP synthase subunit alpha [Gluconacetobacter diazotrophicus PAl 5]
gi|161785094|emb|CAP54638.1|	putative ATP synthase gamma chain [Gluconacetobacter diazotrophicus PAl 5]
gi|161785095|emb|CAP54639.1|	ATP synthase subunit beta [Gluconacetobacter diazotrophicus PAl 5]
gi|161785096|emb|CAP54640.1|	ATP synthase epsilon chain [Gluconacetobacter diazotrophicus PAl 5]
gi|161785097|emb|CAP54641.1|	putative NADPH-dependent 7-cyano-7-deazaguanine reductase [Gluconacetobacter diazotrophicus PAl 5]
gi|161785098|emb|CAP54642.1|	putative Ribonuclease D [Gluconacetobacter diazotrophicus PAl 5]
gi|161785099|emb|CAP54643.1|	putative GcrA cell cycle regulator [Gluconacetobacter diazotrophicus PAl 5]
gi|161785100|emb|CAP54644.1|	conserved protein [Gluconacetobacter diazotrophicus PAl 5]
gi|161785101|emb|CAP54645.1|	Inosine-guanosine kinase [Gluconacetobacter diazotrophicus PAl 5]
gi|161785102|emb|CAP54646.1|	GTP-binding protein TypA/BipA [Gluconacetobacter diazotrophicus PAl 5]
gi|161785104|emb|CAP54648.1|	conserved hypothetical protein [Gluconacetobacter diazotrophicus PAl 5]
gi|161785105|emb|CAP54649.1|	putative ammonium transporter [Gluconacetobacter diazotrophicus PAl 5]
gi|161785106|emb|CAP54650.1|	putative regulatory protein GlnK2 [Gluconacetobacter diazotrophicus PAl 5]
gi|161785108|emb|CAP54652.1|	putative D-amino acid dehydrogenase small subunit [Gluconacetobacter diazotrophicus PAl 5]
gi|161785109|emb|CAP54653.1|	putative alanine racemase, catabolic [Gluconacetobacter diazotrophicus PAl 5]
gi|161785110|emb|CAP54654.1|	Thioredoxin reductase [Gluconacetobacter diazotrophicus PAl 5]
gi|161785111|emb|CAP54655.1|	putative hydrolase protein [Gluconacetobacter diazotrophicus PAl 5]
gi|161785112|emb|CAP54656.1|	putative nucleotidyl transferase [Gluconacetobacter diazotrophicus PAl 5]
gi|161785113|emb|CAP54657.1|	conserved hypothetical protein [Gluconacetobacter diazotrophicus PAl 5]
gi|161785114|emb|CAP54658.1|	putative UvrD/REP helicase [Gluconacetobacter diazotrophicus PAl 5]
gi|161785115|emb|CAP54659.1|	putative thioredoxin [Gluconacetobacter diazotrophicus PAl 5]
gi|161785116|emb|CAP54660.1|	putative cellobiose phosphate [Gluconacetobacter diazotrophicus PAl 5]
gi|161785117|emb|CAP54661.1|	Fe-S protein, radical SAM family [Gluconacetobacter diazotrophicus PAl 5]
gi|161785118|emb|CAP54662.1|	putative glycosyl transferase protein [Gluconacetobacter diazotrophicus PAl 5]
gi|161785119|emb|CAP54663.1|	putative membrane protein [Gluconacetobacter diazotrophicus PAl 5]
gi|161785120|emb|CAP54665.1|	putative Fe-S oxidoreductase [Gluconacetobacter diazotrophicus PAl 5]
gi|161785121|emb|CAP54666.1|	conserved hypothetical protein [Gluconacetobacter diazotrophicus PAl 5]
gi|161785122|emb|CAP54667.1|	putative lytic transglycosylase, catalytic [Gluconacetobacter diazotrophicus PAl 5]
gi|161785124|emb|CAP54669.1|	putative uracil-DNA glycosylase [Gluconacetobacter diazotrophicus PAl 5]
gi|161785125|emb|CAP54670.1|	conserved hypothetical protein [Gluconacetobacter diazotrophicus PAl 5]
gi|161785126|emb|CAP54671.1|	putative 4-diphosphocytidyl-2-C-methyl-D-erythritol kinase [Gluconacetobacter diazotrophicus PAl 5]
gi|161785127|emb|CAP54672.1|	hypothetical protein [Gluconacetobacter diazotrophicus PAl 5]
gi|161785128|emb|CAP54673.1|	putative short-chain dehydrogenase [Gluconacetobacter diazotrophicus PAl 5]
gi|161785129|emb|CAP54674.1|	putative membrane protein [Gluconacetobacter diazotrophicus PAl 5]
gi|161785130|emb|CAP54675.1|	putative two component sensor histidine kinase [Gluconacetobacter diazotrophicus PAl 5]
gi|161785131|emb|CAP54676.1|	putative two-component response regulator [Gluconacetobacter diazotrophicus PAl 5]
gi|161785133|emb|CAP54678.1|	conserved hypothetical protein [Gluconacetobacter diazotrophicus PAl 5]
gi|161785134|emb|CAP54679.1|	putative major facilitator superfamily transporter [Gluconacetobacter diazotrophicus PAl 5]
gi|161785135|emb|CAP54680.1|	Cysteine synthase [Gluconacetobacter diazotrophicus PAl 5]
gi|161785136|emb|CAP54681.1|	conserved hypothetical protein [Gluconacetobacter diazotrophicus PAl 5]
gi|161785137|emb|CAP54682.1|	conserved hypothetical protein [Gluconacetobacter diazotrophicus PAl 5]
gi|161785138|emb|CAP54683.1|	Oxidoreductase [Gluconacetobacter diazotrophicus PAl 5]
gi|161785139|emb|CAP54684.1|	conserved protein [Gluconacetobacter diazotrophicus PAl 5]
gi|161785140|emb|CAP54685.1|	putative 4Fe-4S ferredoxin, iron-sulfur binding [Gluconacetobacter diazotrophicus PAl 5]
gi|161785141|emb|CAP54686.1|	putative Fe-S oxidoreductase [Gluconacetobacter diazotrophicus PAl 5]
gi|161785142|emb|CAP54687.1|	putative glycolate oxidase subunit glcD [Gluconacetobacter diazotrophicus PAl 5]
gi|161785143|emb|CAP54688.1|	putative glycolate oxidase subunit [Gluconacetobacter diazotrophicus PAl 5]
gi|161785144|emb|CAP54689.1|	putative glycolate oxidase iron-sulfur subunit [Gluconacetobacter diazotrophicus PAl 5]
gi|161785145|emb|CAP54690.1|	putative exported protein [Gluconacetobacter diazotrophicus PAl 5]
gi|161785147|emb|CAP54692.1|	Chaperone protein dnaJ [Gluconacetobacter diazotrophicus PAl 5]
gi|161785148|emb|CAP54693.1|	conserved hypothetical protein [Gluconacetobacter diazotrophicus PAl 5]
gi|161785149|emb|CAP54694.1|	putative deoxyribodipyrimidine photo-lyase [Gluconacetobacter diazotrophicus PAl 5]
gi|161785152|emb|CAP54697.1|	hypothetical protein [Gluconacetobacter diazotrophicus PAl 5]
gi|161785153|emb|CAP54698.1|	hypotetical protein [Gluconacetobacter diazotrophicus PAl 5]
gi|161785156|emb|CAP54702.1|	hypothetical protein [Gluconacetobacter diazotrophicus PAl 5]
gi|161785157|emb|CAP54703.1|	conserved hypothetical protein [Gluconacetobacter diazotrophicus PAl 5]
gi|161785159|emb|CAP54705.1|	hypothetical protein [Gluconacetobacter diazotrophicus PAl 5]
gi|161785160|emb|CAP54706.1|	putative exported protein [Gluconacetobacter diazotrophicus PAl 5]
gi|161785161|emb|CAP54707.1|	putative secretion protein, HlyD-family [Gluconacetobacter diazotrophicus PAl 5]
gi|161785162|emb|CAP54708.1|	putative membrane protein [Gluconacetobacter diazotrophicus PAl 5]
gi|161785163|emb|CAP54709.1|	putative membrane protein [Gluconacetobacter diazotrophicus PAl 5]
gi|161785165|emb|CAP54711.1|	putative exonuclease [Gluconacetobacter diazotrophicus PAl 5]
gi|161785166|emb|CAP54712.1|	hypothetical protein [Gluconacetobacter diazotrophicus PAl 5]
gi|161785167|emb|CAP54713.1|	putative porin B precursor [Gluconacetobacter diazotrophicus PAl 5]
gi|161785168|emb|CAP54714.1|	Molybdenum cofactor biosynthesis protein B [Gluconacetobacter diazotrophicus PAl 5]
gi|161785169|emb|CAP54715.1|	Protease protein [Gluconacetobacter diazotrophicus PAl 5]
gi|161785170|emb|CAP54716.1|	putative alkyl hydroperoxide reductase subunit F [Gluconacetobacter diazotrophicus PAl 5]
gi|161785171|emb|CAP54717.1|	putative alkyl hydroperoxide reductase subunit C [Gluconacetobacter diazotrophicus PAl 5]
gi|161785172|emb|CAP54718.1|	putative hydrogen peroxide-inducible genes activator [Gluconacetobacter diazotrophicus PAl 5]
gi|161785173|emb|CAP54719.1|	hypothetical protein [Gluconacetobacter diazotrophicus PAl 5]
gi|161785174|emb|CAP54720.1|	Surface antigen protein [Gluconacetobacter diazotrophicus PAl 5]
gi|161785175|emb|CAP54721.1|	GTP cyclohydrolase I [Gluconacetobacter diazotrophicus PAl 5]
gi|161785177|emb|CAP54723.1|	putative cystathionine gamma-synthase [Gluconacetobacter diazotrophicus PAl 5]
gi|161785178|emb|CAP54724.1|	hypothetical protein [Gluconacetobacter diazotrophicus PAl 5]
gi|161785179|emb|CAP54725.1|	conserved hypothetical protein [Gluconacetobacter diazotrophicus PAl 5]
gi|161785180|emb|CAP54726.1|	putative adenosine deaminase [Gluconacetobacter diazotrophicus PAl 5]
gi|161785181|emb|CAP54727.1|	putative purine nucleoside permease [Gluconacetobacter diazotrophicus PAl 5]
gi|161785182|emb|CAP54728.1|	conserved protein [Gluconacetobacter diazotrophicus PAl 5]
gi|161785183|emb|CAP54729.1|	Paraquat-inducible protein B [Gluconacetobacter diazotrophicus PAl 5]
gi|161785184|emb|CAP54730.1|	putative ABC transporter ATP-binding protein [Gluconacetobacter diazotrophicus PAl 5]
gi|161785185|emb|CAP54731.1|	putative membrane protein [Gluconacetobacter diazotrophicus PAl 5]
gi|161785187|emb|CAP54733.1|	putative poly(beta-D-mannuronate) O-acetylase [Gluconacetobacter diazotrophicus PAl 5]
gi|161785188|emb|CAP54734.1|	conserved hypothetical protein [Gluconacetobacter diazotrophicus PAl 5]
gi|161785189|emb|CAP54735.1|	putative mechanosensitive ion channel [Gluconacetobacter diazotrophicus PAl 5]
gi|161785190|emb|CAP54736.1|	putative membrane protein [Gluconacetobacter diazotrophicus PAl 5]
gi|161785191|emb|CAP54737.1|	Arginine biosynthesis bifunctional protein argJ [Gluconacetobacter diazotrophicus PAl 5]
gi|161785192|emb|CAP54738.1|	Peptidylprolyl isomerase [Gluconacetobacter diazotrophicus PAl 5]
gi|161785194|emb|CAP54740.1|	putative preprotein translocase secA subunit [Gluconacetobacter diazotrophicus PAl 5]
gi|161785195|emb|CAP54741.1|	conserved protein [Gluconacetobacter diazotrophicus PAl 5]
gi|161785196|emb|CAP54742.1|	Crossover junction endodeoxyribonuclease ruvC [Gluconacetobacter diazotrophicus PAl 5]
gi|161785197|emb|CAP54743.1|	putative holliday junction ATP-dependent DNA helicase ruvA [Gluconacetobacter diazotrophicus PAl 5]
gi|161785198|emb|CAP54744.1|	Holliday junction ATP-dependent DNA helicase ruvB [Gluconacetobacter diazotrophicus PAl 5]
gi|161785199|emb|CAP54745.1|	putative acyl-CoA thioester hydrolase [Gluconacetobacter diazotrophicus PAl 5]
gi|161785200|emb|CAP54746.1|	putative protein tolQ [Gluconacetobacter diazotrophicus PAl 5]
gi|161785201|emb|CAP54747.1|	putative biopolymer transport protein [Gluconacetobacter diazotrophicus PAl 5]
gi|161785202|emb|CAP54748.1|	hypothetical protein [Gluconacetobacter diazotrophicus PAl 5]
gi|161785203|emb|CAP54749.1|	protein tolB precursor [Gluconacetobacter diazotrophicus PAl 5]
gi|161785204|emb|CAP54750.1|	Outer membrane lipoprotein omp16 [Gluconacetobacter diazotrophicus PAl 5]
gi|161785205|emb|CAP54751.1|	hypothetical protein [Gluconacetobacter diazotrophicus PAl 5]
gi|161785206|emb|CAP54752.1|	putative tRNA(Ile)-lysidine synthase [Gluconacetobacter diazotrophicus PAl 5]
gi|161785207|emb|CAP54753.1|	Cell division protein ftsH [Gluconacetobacter diazotrophicus PAl 5]
gi|161785208|emb|CAP54754.1|	putative dihydropteroate synthase [Gluconacetobacter diazotrophicus PAl 5]
gi|161785209|emb|CAP54755.1|	putative phosphoglucosamine mutase [Gluconacetobacter diazotrophicus PAl 5]
gi|161785210|emb|CAP54756.1|	putative bifunctional thiED protein [Gluconacetobacter diazotrophicus PAl 5]
gi|161785212|emb|CAP54758.1|	putative response regulator protein [Gluconacetobacter diazotrophicus PAl 5]
gi|161785213|emb|CAP54759.1|	Aldehyde dehydrogenase [Gluconacetobacter diazotrophicus PAl 5]
gi|161785214|emb|CAP54760.1|	putative membrane protein [Gluconacetobacter diazotrophicus PAl 5]
gi|161785215|emb|CAP54761.1|	putative chaperone protein dnaK [Gluconacetobacter diazotrophicus PAl 5]
gi|161785216|emb|CAP54762.1|	putative alkylated DNA repair protein alkB [Gluconacetobacter diazotrophicus PAl 5]
gi|161785217|emb|CAP54763.1|	putative phosphinothricin N-acetyltransferase [Gluconacetobacter diazotrophicus PAl 5]
gi|161785218|emb|CAP54764.1|	conserved hypothetical protein [Gluconacetobacter diazotrophicus PAl 5]
gi|161785219|emb|CAP54765.1|	putative ribosomal-protein-alanine acetyltransferase [Gluconacetobacter diazotrophicus PAl 5]
gi|161785220|emb|CAP54766.1|	dipeptidyl peptidase IV [Gluconacetobacter diazotrophicus PAl 5]
gi|161785221|emb|CAP54767.1|	putative membrane protein [Gluconacetobacter diazotrophicus PAl 5]
gi|161785222|emb|CAP54768.1|	conserved hypothetical protein [Gluconacetobacter diazotrophicus PAl 5]
gi|161785223|emb|CAP54769.1|	Ferritin-like protein [Gluconacetobacter diazotrophicus PAl 5]
gi|161785224|emb|CAP54770.1|	putative Acetyltransferase [Gluconacetobacter diazotrophicus PAl 5]
gi|161785225|emb|CAP54771.1|	putative tripeptide permease tppB [Gluconacetobacter diazotrophicus PAl 5]
gi|161785226|emb|CAP54772.1|	conserved hypothetical protein [Gluconacetobacter diazotrophicus PAl 5]
gi|161785227|emb|CAP54773.1|	conserved hypothetical protein [Gluconacetobacter diazotrophicus PAl 5]
gi|161785228|emb|CAP54774.1|	putative membrane protein [Gluconacetobacter diazotrophicus PAl 5]
gi|161785229|emb|CAP54775.1|	putative DNA polymerase IV [Gluconacetobacter diazotrophicus PAl 5]
gi|161785230|emb|CAP54776.1|	putative signalling protein, GGDEF family [Gluconacetobacter diazotrophicus PAl 5]
gi|161785231|emb|CAP54777.1|	UDP-glucose 4-epimerase [Gluconacetobacter diazotrophicus PAl 5]
gi|161785232|emb|CAP54778.1|	putative mannose-1-phosphate guanylyltransferase [Gluconacetobacter diazotrophicus PAl 5]
gi|161785233|emb|CAP54779.1|	hypothetical protein [Gluconacetobacter diazotrophicus PAl 5]
gi|161785234|emb|CAP54780.1|	hypothetical protein [Gluconacetobacter diazotrophicus PAl 5]
gi|161785235|emb|CAP54781.1|	putative 1-acyl-sn-glycerol-3-phosphate acyltransferase [Gluconacetobacter diazotrophicus PAl 5]
gi|161785236|emb|CAP54782.1|	hypothetical protein [Gluconacetobacter diazotrophicus PAl 5]
gi|161785237|emb|CAP54783.1|	hypothetical protein [Gluconacetobacter diazotrophicus PAl 5]
gi|161785239|emb|CAP54785.1|	hypothetical protein [Gluconacetobacter diazotrophicus PAl 5]
gi|161785240|emb|CAP54786.1|	conserved hypothetical protein [Gluconacetobacter diazotrophicus PAl 5]
gi|161785241|emb|CAP54787.1|	putative cobalamin synthase [Gluconacetobacter diazotrophicus PAl 5]
gi|161785242|emb|CAP54788.1|	putative nicotinate-nucleotide--dimethylbenzimidazole phosphoribosyltransferas [Gluconacetobacter diazotrophicus PAl 5]
gi|161785243|emb|CAP54789.1|	putative bifunctional adenosylcobalamin biosynthesis protein cobP [Gluconacetobacter diazotrophicus PAl 5]
gi|161785244|emb|CAP54790.1|	putative transcriptional regulator, LysR family [Gluconacetobacter diazotrophicus PAl 5]
gi|161785245|emb|CAP54791.1|	conserved hypothetical protein [Gluconacetobacter diazotrophicus PAl 5]
gi|161785248|emb|CAP54794.1|	hypothetical protein [Gluconacetobacter diazotrophicus PAl 5]
gi|161785249|emb|CAP54795.1|	putative fumarate hydratase class II [Gluconacetobacter diazotrophicus PAl 5]
gi|161785251|emb|CAP54797.1|	putative gluconate 2-dehydrogenase subunit 3 precursor [Gluconacetobacter diazotrophicus PAl 5]
gi|161785252|emb|CAP54798.1|	putative gluconate 2-dehydrogenase flavoprotein precursor [Gluconacetobacter diazotrophicus PAl 5]
gi|161785253|emb|CAP54799.1|	putative gluconate 2-dehydrogenase cytochrome c subunit precursor [Gluconacetobacter diazotrophicus PAl 5]
gi|161785254|emb|CAP54800.1|	conserved hypothetical protein [Gluconacetobacter diazotrophicus PAl 5]
gi|161785255|emb|CAP54801.1|	conserved hypothetical protein [Gluconacetobacter diazotrophicus PAl 5]
gi|161785256|emb|CAP54802.1|	putative glucose-methanol-choline oxidoreductase [Gluconacetobacter diazotrophicus PAl 5]
gi|161785257|emb|CAP54803.1|	puative alcohol dehydrogenase cytochrome c subunit precursor [Gluconacetobacter diazotrophicus PAl 5]
gi|161785258|emb|CAP54804.1|	putative major royal jelly-like protein [Gluconacetobacter diazotrophicus PAl 5]
gi|161785259|emb|CAP54805.1|	putative dihydroorotate dehydrogenase [Gluconacetobacter diazotrophicus PAl 5]
gi|161785260|emb|CAP54806.1|	putative haloacid dehalogenase-like hydrolase [Gluconacetobacter diazotrophicus PAl 5]
gi|161785261|emb|CAP54807.1|	putative toluene tolerance [Gluconacetobacter diazotrophicus PAl 5]
gi|161785262|emb|CAP54808.1|	putatiev lipoprotein vacJ [Gluconacetobacter diazotrophicus PAl 5]
gi|161785263|emb|CAP54809.1|	putative aldose 1-epimerase precursor [Gluconacetobacter diazotrophicus PAl 5]
gi|161785264|emb|CAP54810.1|	conserved hypothetical protein [Gluconacetobacter diazotrophicus PAl 5]
gi|161785265|emb|CAP54811.1|	putative thymidylate synthase thyX [Gluconacetobacter diazotrophicus PAl 5]
gi|161785266|emb|CAP54812.1|	conserved hypothetical protein [Gluconacetobacter diazotrophicus PAl 5]
gi|161785267|emb|CAP54813.1|	Fumarate hydratase class [Gluconacetobacter diazotrophicus PAl 5]
gi|161785268|emb|CAP54814.1|	putative glyoxalase [Gluconacetobacter diazotrophicus PAl 5]
gi|161785269|emb|CAP54815.1|	putative aquaporin [Gluconacetobacter diazotrophicus PAl 5]
gi|161785270|emb|CAP54816.1|	putative signalling protein, GGDEF family [Gluconacetobacter diazotrophicus PAl 5]
gi|161785271|emb|CAP54817.1|	putative phosphatidylethanolamine-binding protein [Gluconacetobacter diazotrophicus PAl 5]
gi|161785272|emb|CAP54818.1|	conserved hypothetical protein [Gluconacetobacter diazotrophicus PAl 5]
gi|161785273|emb|CAP54819.1|	putative s-adenosylmethionine:tRNA ribosyltransferase-isomerase [Gluconacetobacter diazotrophicus PAl 5]
gi|161785274|emb|CAP54820.1|	putative queuine tRNA-ribosyltransferase [Gluconacetobacter diazotrophicus PAl 5]
gi|161785275|emb|CAP54821.1|	putative electron transport protein [Gluconacetobacter diazotrophicus PAl 5]
gi|161785276|emb|CAP54822.1|	conserved hypothetical protein [Gluconacetobacter diazotrophicus PAl 5]
gi|161785277|emb|CAP54823.1|	DnaJ-like protein [Gluconacetobacter diazotrophicus PAl 5]
gi|161785278|emb|CAP54824.1|	conserved protein [Gluconacetobacter diazotrophicus PAl 5]
gi|161785279|emb|CAP54825.1|	conserved hypothetical protein [Gluconacetobacter diazotrophicus PAl 5]
gi|161785280|emb|CAP54826.1|	Lipase protein [Gluconacetobacter diazotrophicus PAl 5]
gi|161785281|emb|CAP54827.1|	putative serine protease do-like precursor [Gluconacetobacter diazotrophicus PAl 5]
gi|161785282|emb|CAP54828.1|	hypothetical protein [Gluconacetobacter diazotrophicus PAl 5]
gi|161785283|emb|CAP54829.1|	Mannitol 2-dehydrogenase [Gluconacetobacter diazotrophicus PAl 5]
gi|161785284|emb|CAP54830.1|	putative acetyltransferase [Gluconacetobacter diazotrophicus PAl 5]
gi|161785285|emb|CAP54831.1|	putative transcriptional regulator, LysR family [Gluconacetobacter diazotrophicus PAl 5]
gi|161785286|emb|CAP54832.1|	Glucans biosynthesis protein G [Gluconacetobacter diazotrophicus PAl 5]
gi|161785287|emb|CAP54833.1|	Glucans biosynthesis glucosyltransferase H [Gluconacetobacter diazotrophicus PAl 5]
gi|161785288|emb|CAP54834.1|	hypothetical protein [Gluconacetobacter diazotrophicus PAl 5]
gi|161785289|emb|CAP54835.1|	putative transcriptional Regulator, PadR-like family [Gluconacetobacter diazotrophicus PAl 5]
gi|161785290|emb|CAP54836.1|	putative vibriobactin utilization protein viuB [Gluconacetobacter diazotrophicus PAl 5]
gi|161785291|emb|CAP54837.1|	conserved hypothetical protein [Gluconacetobacter diazotrophicus PAl 5]
gi|161785293|emb|CAP54839.1|	hypothetical protein [Gluconacetobacter diazotrophicus PAl 5]
gi|161785294|emb|CAP54840.1|	putative prolyl-tRNA synthetases [Gluconacetobacter diazotrophicus PAl 5]
gi|161785295|emb|CAP54841.1|	putative glutathione-regulated potassium-efflux system protein kefB [Gluconacetobacter diazotrophicus PAl 5]
gi|161785296|emb|CAP54842.1|	conserved hypothetical protein [Gluconacetobacter diazotrophicus PAl 5]
gi|161785297|emb|CAP54843.1|	hypothetical protein [Gluconacetobacter diazotrophicus PAl 5]
gi|161785298|emb|CAP54844.1|	putative cold-shock DEAD box protein A [Gluconacetobacter diazotrophicus PAl 5]
gi|161785299|emb|CAP54845.1|	Alcohol dehydrogenase [Gluconacetobacter diazotrophicus PAl 5]
gi|161785301|emb|CAP54847.1|	Isocitrate dehydrogenase [NADP] [Gluconacetobacter diazotrophicus PAl 5]
gi|161785302|emb|CAP54848.1|	conserved hypothetical protein [Gluconacetobacter diazotrophicus PAl 5]
gi|161785303|emb|CAP54849.1|	Porin B precursor [Gluconacetobacter diazotrophicus PAl 5]
gi|161785305|emb|CAP54851.1|	conserved hypothetical protein [Gluconacetobacter diazotrophicus PAl 5]
gi|161785306|emb|CAP54852.1|	putative endoribonuclease [Gluconacetobacter diazotrophicus PAl 5]
gi|161785307|emb|CAP54853.1|	putative vitamin B12-dependent ribonucleotide reductase [Gluconacetobacter diazotrophicus PAl 5]
gi|161785308|emb|CAP54854.1|	putative NADH dehydrogenase [ubiquinone] 1 alpha subcomplex subunit 1 [Gluconacetobacter diazotrophicus PAl 5]
gi|161785309|emb|CAP54855.1|	conserved protein [Gluconacetobacter diazotrophicus PAl 5]
gi|161785310|emb|CAP54856.1|	conserved hypothetical protein [Gluconacetobacter diazotrophicus PAl 5]
gi|161785311|emb|CAP54857.1|	conserved hypothetical protein [Gluconacetobacter diazotrophicus PAl 5]
gi|161785312|emb|CAP54858.1|	Trehalose-phosphatase [Gluconacetobacter diazotrophicus PAl 5]
gi|161785313|emb|CAP54859.1|	putative alpha,alpha-trehalose-phosphate synthase [UDP-forming] [Gluconacetobacter diazotrophicus PAl 5]
gi|161785314|emb|CAP54860.1|	putative membrane protein [Gluconacetobacter diazotrophicus PAl 5]
gi|161785315|emb|CAP54861.1|	putative membrane protein [Gluconacetobacter diazotrophicus PAl 5]
gi|161785316|emb|CAP54862.1|	putative glutamine-dependent NAD(+) synthetase [Gluconacetobacter diazotrophicus PAl 5]
gi|161785317|emb|CAP54863.1|	putative glycosyl transferase [Gluconacetobacter diazotrophicus PAl 5]
gi|161785318|emb|CAP54864.1|	putative Hemolysin-type calcium-binding [Gluconacetobacter diazotrophicus PAl 5]
gi|161785319|emb|CAP54865.1|	glycosyl transferase, group 1 family protein [Gluconacetobacter diazotrophicus PAl 5]
gi|161785320|emb|CAP54866.1|	putative DNA-binding protein HU-alpha [Gluconacetobacter diazotrophicus PAl 5]
gi|161785321|emb|CAP54867.1|	conserved protein [Gluconacetobacter diazotrophicus PAl 5]
gi|161785322|emb|CAP54868.1|	putative pyrroline-5-carboxylate reductase [Gluconacetobacter diazotrophicus PAl 5]
gi|161785323|emb|CAP54869.1|	conserved hypothetical protein [Gluconacetobacter diazotrophicus PAl 5]
gi|161785324|emb|CAP54870.1|	conserved protein [Gluconacetobacter diazotrophicus PAl 5]
gi|161785325|emb|CAP54871.1|	putative ADP-L-glycero-D-manno-heptose-6-epimerase [Gluconacetobacter diazotrophicus PAl 5]
gi|161785326|emb|CAP54872.1|	putative prolipoprotein diacylglyceryl transferase [Gluconacetobacter diazotrophicus PAl 5]
gi|161785327|emb|CAP54873.1|	conserved hypotehtical protein [Gluconacetobacter diazotrophicus PAl 5]
gi|161785328|emb|CAP54874.1|	conserved hypothetical protein [Gluconacetobacter diazotrophicus PAl 5]
gi|161785329|emb|CAP54875.1|	hypothetical protein [Gluconacetobacter diazotrophicus PAl 5]
gi|161785330|emb|CAP54876.1|	Ribose-phosphate pyrophosphokinase [Gluconacetobacter diazotrophicus PAl 5]
gi|161785331|emb|CAP54877.1|	Probable phosphoglycerate mutase gpmB [Gluconacetobacter diazotrophicus PAl 5]
gi|161785332|emb|CAP54878.1|	50S ribosomal protein L25 [Gluconacetobacter diazotrophicus PAl 5]
gi|161785333|emb|CAP54879.1|	putative peptidyl-tRNA hydrolase [Gluconacetobacter diazotrophicus PAl 5]
gi|161785334|emb|CAP54880.1|	GTP-dependent nucleic acid-binding protein engD [Gluconacetobacter diazotrophicus PAl 5]
gi|161785336|emb|CAP54882.1|	Gamma-glutamyl phosphate reductase [Gluconacetobacter diazotrophicus PAl 5]
gi|161785338|emb|CAP54884.1|	putative nicotinate-nucleotide adenylyltransferase [Gluconacetobacter diazotrophicus PAl 5]
gi|161785340|emb|CAP54886.1|	conserved hypothetical protein [Gluconacetobacter diazotrophicus PAl 5]
gi|161785341|emb|CAP54887.1|	putative CHAP protein [Gluconacetobacter diazotrophicus PAl 5]
gi|161785342|emb|CAP54888.1|	putative endoribonuclease [Gluconacetobacter diazotrophicus PAl 5]
gi|161785343|emb|CAP54890.1|	conserved hypothetical protein [Gluconacetobacter diazotrophicus PAl 5]
gi|161785344|emb|CAP54891.1|	Beta-lactamase-like protein [Gluconacetobacter diazotrophicus PAl 5]
gi|161785345|emb|CAP54892.1|	conserved hypothetical protein [Gluconacetobacter diazotrophicus PAl 5]
gi|161785346|emb|CAP54893.1|	putative patatin-like phospholipase [Gluconacetobacter diazotrophicus PAl 5]
gi|161785347|emb|CAP54894.1|	Putative DNA recombinase [Gluconacetobacter diazotrophicus PAl 5]
gi|161785348|emb|CAP54895.1|	hypothetical protein [Gluconacetobacter diazotrophicus PAl 5]
gi|161785349|emb|CAP54896.1|	conserved hypothetical protein [Gluconacetobacter diazotrophicus PAl 5]
gi|161785350|emb|CAP54897.1|	conserved hypothetical protein [Gluconacetobacter diazotrophicus PAl 5]
gi|161785360|emb|CAP54908.1|	putative exodeoxyribonuclease V alpha chain [Gluconacetobacter diazotrophicus PAl 5]
gi|161785362|emb|CAP54910.1|	putative resolvase [Gluconacetobacter diazotrophicus PAl 5]
gi|161785363|emb|CAP54911.1|	conserved hypothetical protein [Gluconacetobacter diazotrophicus PAl 5]
gi|161785375|emb|CAP54923.1|	putative integrase [Gluconacetobacter diazotrophicus PAl 5]
gi|161785381|emb|CAP54929.1|	putative major facilitator transporter superfamily [Gluconacetobacter diazotrophicus PAl 5]
gi|161785383|emb|CAP54931.1|	putative transcriptional regulator, ArsR family [Gluconacetobacter diazotrophicus PAl 5]
gi|161785389|emb|CAP54937.1|	NAD(P)H nitroreductase [Gluconacetobacter diazotrophicus PAl 5]
gi|161785391|emb|CAP54939.1|	conserved hypothetical protein [Gluconacetobacter diazotrophicus PAl 5]
gi|161785392|emb|CAP54940.1|	putative outer membrane protein oprJ [Gluconacetobacter diazotrophicus PAl 5]
gi|161785393|emb|CAP54941.1|	putative secretion protein, HlyD-family [Gluconacetobacter diazotrophicus PAl 5]
gi|161785394|emb|CAP54942.1|	hypothetical protein [Gluconacetobacter diazotrophicus PAl 5]
gi|161785395|emb|CAP54943.1|	putative multidrug efflux transporter protein [Gluconacetobacter diazotrophicus PAl 5]
gi|161785396|emb|CAP54944.1|	putative transcriptional regulator, LysR family [Gluconacetobacter diazotrophicus PAl 5]
gi|161785397|emb|CAP54945.1|	putative transcriptional regulator protein, GntR family [Gluconacetobacter diazotrophicus PAl 5]
gi|161785398|emb|CAP54946.1|	putative glutathione S-transferase [Gluconacetobacter diazotrophicus PAl 5]
gi|161785399|emb|CAP54947.1|	hypothetical protein [Gluconacetobacter diazotrophicus PAl 5]
gi|161785400|emb|CAP54948.1|	putative transcriptional regulator, LysR family [Gluconacetobacter diazotrophicus PAl 5]
gi|161785401|emb|CAP54949.1|	putative NAD(P)H oxidoreductase [Gluconacetobacter diazotrophicus PAl 5]
gi|161785402|emb|CAP54950.1|	putative transcriptional regulator, LysR family [Gluconacetobacter diazotrophicus PAl 5]
gi|161785404|emb|CAP54952.1|	2-dehydropantoate 2-reductase [Gluconacetobacter diazotrophicus PAl 5]
gi|161785406|emb|CAP54954.1|	putative conjugation TrbI-like protein [Gluconacetobacter diazotrophicus PAl 5]
gi|161785407|emb|CAP54955.1|	putative conjugal transfer protein trbG [Gluconacetobacter diazotrophicus PAl 5]
gi|161785408|emb|CAP54956.1|	putative conjugal transfer protein; TrbF [Gluconacetobacter diazotrophicus PAl 5]
gi|161785409|emb|CAP54957.1|	putative conjugal transfer protein; TrbL [Gluconacetobacter diazotrophicus PAl 5]
gi|161785410|emb|CAP54958.1|	putative conjugal transfer protein; TrbJ [Gluconacetobacter diazotrophicus PAl 5]
gi|161785411|emb|CAP54959.1|	putative conjugal transfer protein trbE [Gluconacetobacter diazotrophicus PAl 5]
gi|161785412|emb|CAP54960.1|	putative conjugal transfer protein; TrbD [Gluconacetobacter diazotrophicus PAl 5]
gi|161785413|emb|CAP54961.1|	Conjugal transfer protein TrbC [Gluconacetobacter diazotrophicus PAl 5]
gi|161785414|emb|CAP54962.1|	putative type II/IV secretion system protein trbB [Gluconacetobacter diazotrophicus PAl 5]
gi|161785415|emb|CAP54963.1|	putative DNA-binding protein HU-beta [Gluconacetobacter diazotrophicus PAl 5]
gi|161785417|emb|CAP54965.1|	conserved hypothetical protein [Gluconacetobacter diazotrophicus PAl 5]
gi|161785418|emb|CAP54966.1|	putative conjugal transfer protein traG [Gluconacetobacter diazotrophicus PAl 5]
gi|161785419|emb|CAP54967.1|	conserved hypothetical protein [Gluconacetobacter diazotrophicus PAl 5]
gi|161785420|emb|CAP54968.1|	conserved hypothetical protein [Gluconacetobacter diazotrophicus PAl 5]
gi|161785421|emb|CAP54969.1|	putative transcriptional regulator protein [Gluconacetobacter diazotrophicus PAl 5]
gi|161785422|emb|CAP54970.1|	conserved hypothetical protein [Gluconacetobacter diazotrophicus PAl 5]
gi|161785424|emb|CAP54973.1|	conserved hypothetical protein [Gluconacetobacter diazotrophicus PAl 5]
gi|161785425|emb|CAP54974.1|	putative single-stranded-DNA-specific exonuclease recJ [Gluconacetobacter diazotrophicus PAl 5]
gi|161785426|emb|CAP54975.1|	Fructose-1,6-bisphosphatase class II [Gluconacetobacter diazotrophicus PAl 5]
gi|161785427|emb|CAP54976.1|	Homoserine dehydrogenase [Gluconacetobacter diazotrophicus PAl 5]
gi|161785428|emb|CAP54977.1|	Aminotransferase protein [Gluconacetobacter diazotrophicus PAl 5]
gi|161785429|emb|CAP54978.1|	conserved hypothetical protein [Gluconacetobacter diazotrophicus PAl 5]
gi|161785430|emb|CAP54979.1|	ATP-dependent Clp protease proteolytic subunit 2 [Gluconacetobacter diazotrophicus PAl 5]
gi|161785431|emb|CAP54980.1|	conserved hypothetical protein [Gluconacetobacter diazotrophicus PAl 5]
gi|161785432|emb|CAP54981.1|	conserved hypothetical protein [Gluconacetobacter diazotrophicus PAl 5]
gi|161785433|emb|CAP54982.1|	hypothetical protein [Gluconacetobacter diazotrophicus PAl 5]
gi|161785434|emb|CAP54983.1|	putative membrane protein [Gluconacetobacter diazotrophicus PAl 5]
gi|161785435|emb|CAP54984.1|	conserved hypothetical protein [Gluconacetobacter diazotrophicus PAl 5]
gi|161785437|emb|CAP54986.1|	putative integrase [Gluconacetobacter diazotrophicus PAl 5]
gi|161785440|emb|CAP54989.1|	hypothetical protein [Gluconacetobacter diazotrophicus PAl 5]
gi|161785441|emb|CAP54990.1|	putative allantoin permease [Gluconacetobacter diazotrophicus PAl 5]
gi|161785443|emb|CAP54994.1|	putative transposase [Gluconacetobacter diazotrophicus PAl 5]
gi|161785451|emb|CAP55005.1|	putative membrane protein [Gluconacetobacter diazotrophicus PAl 5]
gi|161785456|emb|CAP55010.1|	putative small heat shock protein [Gluconacetobacter diazotrophicus PAl 5]
gi|161785459|emb|CAP55013.1|	hypothetical protein [Gluconacetobacter diazotrophicus PAl 5]
gi|161785460|emb|CAP55014.1|	putative RelB protein (antitoxin) [Gluconacetobacter diazotrophicus PAl 5]
gi|161785461|emb|CAP55015.1|	putative relE protein (antitoxin) [Gluconacetobacter diazotrophicus PAl 5]
gi|161785466|emb|CAP55022.1|	hypothetical protein [Gluconacetobacter diazotrophicus PAl 5]
gi|161785468|emb|CAP55024.1|	putative aminotransferase [Gluconacetobacter diazotrophicus PAl 5]
gi|161785476|emb|CAP55040.1|	hypothetical protein [Gluconacetobacter diazotrophicus PAl 5]
gi|161785482|emb|CAP55047.1|	conserved hypothetical protein [Gluconacetobacter diazotrophicus PAl 5]
gi|161785483|emb|CAP55048.1|	putative HTH-type transcriptional regulator benM (Ben and cat opero transcriptional regulator) [Gluconacetobacter diazotrophicus PAl 5]
gi|161785484|emb|CAP55049.1|	putative outer membrane factor [Gluconacetobacter diazotrophicus PAl 5]
gi|161785485|emb|CAP55050.1|	putative transcriptional regulator protein, TetR family [Gluconacetobacter diazotrophicus PAl 5]
gi|161785486|emb|CAP55051.1|	putative efflux transporter protein [Gluconacetobacter diazotrophicus PAl 5]
gi|161785487|emb|CAP55052.1|	putative heavy metal efflux protein [Gluconacetobacter diazotrophicus PAl 5]
gi|161785488|emb|CAP55053.1|	putative 3-oxoacyl-[acyl-carrier-protein] synthase 2 (EC 2.3.1.41) (3-oxoacyl [acyl-carrier-protein] synthase II) (Beta-ketoacyl-ACP synthase II (KAS II) [Gluconacetobacter diazotrophicus PAl 5]
gi|161785489|emb|CAP55054.1|	putative transcriptional regulator protein [Gluconacetobacter diazotrophicus PAl 5]
gi|161785490|emb|CAP55055.1|	Short-chain dehydrogenase [Gluconacetobacter diazotrophicus PAl 5]
gi|161785499|emb|CAP55070.1|	putative transposase [Gluconacetobacter diazotrophicus PAl 5]
gi|161785501|emb|CAP55072.1|	puitative multidrug resistance protein mdtC [Gluconacetobacter diazotrophicus PAl 5]
gi|161785502|emb|CAP55073.1|	putative purine-cytosine permease [Gluconacetobacter diazotrophicus PAl 5]
gi|161785503|emb|CAP55074.1|	putative short-chain dehydrogenase [Gluconacetobacter diazotrophicus PAl 5]
gi|161785504|emb|CAP55075.1|	Guanylate kinase [Gluconacetobacter diazotrophicus PAl 5]
gi|161785505|emb|CAP55076.1|	putative Bifunctional protein hldE [Includes: D-beta-D-heptose 7-phosphat kinase (EC 2.7.1.-) (D-beta-D-heptose 7-phosphotransferase); D-beta-D heptose 1-phosphate adenosyltransferase (EC 2.7.7.-)] [Gluconacetobacter diazotrophicus PAl 5]
gi|161785506|emb|CAP55077.1|	putative mannose-6-phosphate isomerase [Gluconacetobacter diazotrophicus PAl 5]
gi|161785507|emb|CAP55078.1|	DNA helicase [Gluconacetobacter diazotrophicus PAl 5]
gi|161785508|emb|CAP55079.1|	conserved hypothetical protein [Gluconacetobacter diazotrophicus PAl 5]
gi|161785509|emb|CAP55080.1|	putative DNA repair protein [Gluconacetobacter diazotrophicus PAl 5]
gi|161785510|emb|CAP55081.1|	putative ABC transport [Gluconacetobacter diazotrophicus PAl 5]
gi|161785511|emb|CAP55082.1|	putative membrane protein [Gluconacetobacter diazotrophicus PAl 5]
gi|161785512|emb|CAP55083.1|	putative UDP-glucose 6-dehydrogenase [Gluconacetobacter diazotrophicus PAl 5]
gi|161785513|emb|CAP55084.1|	putative bicyclomycin resistance protein [Gluconacetobacter diazotrophicus PAl 5]
gi|161785514|emb|CAP55085.1|	putative membrane protein [Gluconacetobacter diazotrophicus PAl 5]
gi|161785515|emb|CAP55086.1|	putative transcriptional regulator, TetR family [Gluconacetobacter diazotrophicus PAl 5]
gi|161785516|emb|CAP55087.1|	Formate dehydrogenase alpha subunit [Gluconacetobacter diazotrophicus PAl 5]
gi|161785517|emb|CAP55088.1|	putative formate dehydrogenase accessory protein [Gluconacetobacter diazotrophicus PAl 5]
gi|161785518|emb|CAP55089.1|	conserved hypothetical protein [Gluconacetobacter diazotrophicus PAl 5]
gi|161785519|emb|CAP55090.1|	Pyridine nucleotide-disulphide oxidoreductase [Gluconacetobacter diazotrophicus PAl 5]
gi|161785520|emb|CAP55091.1|	putative mechanosensitive ion channel [Gluconacetobacter diazotrophicus PAl 5]
gi|161785521|emb|CAP55092.1|	putative membrane protein [Gluconacetobacter diazotrophicus PAl 5]
gi|161785522|emb|CAP55093.1|	putative membrane protein [Gluconacetobacter diazotrophicus PAl 5]
gi|161785523|emb|CAP55094.1|	putative 6,7-dimethyl-8-ribityllumazine synthase [Gluconacetobacter diazotrophicus PAl 5]
gi|161785524|emb|CAP55095.1|	putative 3,4-dihydroxy-2-butanone 4 phosphate synthase [Gluconacetobacter diazotrophicus PAl 5]
gi|161785525|emb|CAP55096.1|	Riboflavin synthase alpha chain [Gluconacetobacter diazotrophicus PAl 5]
gi|161785526|emb|CAP55097.1|	Riboflavin biosynthesis protein [Gluconacetobacter diazotrophicus PAl 5]
gi|161785528|emb|CAP55099.1|	putative sodium cotransporter [Gluconacetobacter diazotrophicus PAl 5]
gi|161785529|emb|CAP55100.1|	putative beta-lactamase/acylhydrolase [Gluconacetobacter diazotrophicus PAl 5]
gi|161785530|emb|CAP55101.1|	putative thioesterase superfamily protein [Gluconacetobacter diazotrophicus PAl 5]
gi|161785531|emb|CAP55102.1|	putative transmembrane acyltransferase [Gluconacetobacter diazotrophicus PAl 5]
gi|161785532|emb|CAP55103.1|	putative endo-1,3-1,4-beta-glycanase protein [Gluconacetobacter diazotrophicus PAl 5]
gi|161785533|emb|CAP55104.1|	putative MFS transporter [Gluconacetobacter diazotrophicus PAl 5]
gi|161785534|emb|CAP55105.1|	putative TonB-dependent receptor [Gluconacetobacter diazotrophicus PAl 5]
gi|161785535|emb|CAP55106.1|	putative endonuclease [Gluconacetobacter diazotrophicus PAl 5]
gi|161785536|emb|CAP55107.1|	conserved hypothetical protein [Gluconacetobacter diazotrophicus PAl 5]
gi|161785537|emb|CAP55108.1|	putative diacylglycerol kinase family protein [Gluconacetobacter diazotrophicus PAl 5]
gi|161785538|emb|CAP55109.1|	putative transmembrane protein [Gluconacetobacter diazotrophicus PAl 5]
gi|161785539|emb|CAP55110.1|	putative transcriptional regulator protein, AraC family [Gluconacetobacter diazotrophicus PAl 5]
gi|161785540|emb|CAP55111.1|	conserved protein [Gluconacetobacter diazotrophicus PAl 5]
gi|161785541|emb|CAP55112.1|	putative formyltetrahydrofolate deformylase [Gluconacetobacter diazotrophicus PAl 5]
gi|161785542|emb|CAP55113.1|	hypothetical protein [Gluconacetobacter diazotrophicus PAl 5]
gi|161785543|emb|CAP55114.1|	putative membrane protein [Gluconacetobacter diazotrophicus PAl 5]
gi|161785545|emb|CAP55116.1|	putative membrane protein [Gluconacetobacter diazotrophicus PAl 5]
gi|161785546|emb|CAP55117.1|	conserved hypothetical protein [Gluconacetobacter diazotrophicus PAl 5]
gi|161785547|emb|CAP55118.1|	conserved hypothetical protein [Gluconacetobacter diazotrophicus PAl 5]
gi|161785548|emb|CAP55119.1|	putative glycosyl transferase [Gluconacetobacter diazotrophicus PAl 5]
gi|161785549|emb|CAP55120.1|	putative ATP synthase [Gluconacetobacter diazotrophicus PAl 5]
gi|161785550|emb|CAP55121.1|	putative ATP synthase [Gluconacetobacter diazotrophicus PAl 5]
gi|161785551|emb|CAP55122.1|	putative ATP synthase [Gluconacetobacter diazotrophicus PAl 5]
gi|161785552|emb|CAP55123.1|	putative ATP synthase [Gluconacetobacter diazotrophicus PAl 5]
gi|161785553|emb|CAP55124.1|	putative ATP synthase [Gluconacetobacter diazotrophicus PAl 5]
gi|161785554|emb|CAP55125.1|	putative exported protein [Gluconacetobacter diazotrophicus PAl 5]
gi|161785555|emb|CAP55126.1|	Bifunctional purine biosynthesis protein purH [Gluconacetobacter diazotrophicus PAl 5]
gi|161785556|emb|CAP55127.1|	putative aminotransferase, class IV; putative branched-chain-amino-acid aminotransferase (ec 2.6.1.42 (transaminase b) (bcat) [Gluconacetobacter diazotrophicus PAl 5]
gi|161785557|emb|CAP55128.1|	putative Para-aminobenzoate synthase [Gluconacetobacter diazotrophicus PAl 5]
gi|161785558|emb|CAP55129.1|	putative phosphoenolpyruvate-protein phosphotransferase [Gluconacetobacter diazotrophicus PAl 5]
gi|161785559|emb|CAP55130.1|	putative phosphoryl transfer system, HPr [Gluconacetobacter diazotrophicus PAl 5]
gi|161785560|emb|CAP55131.1|	Putative phosphotransferase enzyme IIA [Gluconacetobacter diazotrophicus PAl 5]
gi|161785561|emb|CAP55132.1|	putative ATPase protein [Gluconacetobacter diazotrophicus PAl 5]
gi|161785562|emb|CAP55133.1|	putative HPr kinase [Gluconacetobacter diazotrophicus PAl 5]
gi|161785563|emb|CAP55134.1|	putative endoribonuclease [Gluconacetobacter diazotrophicus PAl 5]
gi|161785564|emb|CAP55135.1|	putative ABC tranporter protein [Gluconacetobacter diazotrophicus PAl 5]
gi|161785565|emb|CAP55136.1|	putative ABC tranporter protein [Gluconacetobacter diazotrophicus PAl 5]
gi|161785566|emb|CAP55137.1|	putative two-component system sensor protein [Gluconacetobacter diazotrophicus PAl 5]
gi|161785567|emb|CAP55138.1|	putative two-component system regulatory protein [Gluconacetobacter diazotrophicus PAl 5]
gi|161785568|emb|CAP55139.1|	conserved hypothetical protein [Gluconacetobacter diazotrophicus PAl 5]
gi|161785569|emb|CAP55140.1|	D-2-hydroxyacid dehydrogensase [Gluconacetobacter diazotrophicus PAl 5]
gi|161785570|emb|CAP55141.1|	putative 2-keto-4-pentenoate hydratase-like [Gluconacetobacter diazotrophicus PAl 5]
gi|161785571|emb|CAP55142.1|	putative sugar transport protein [Gluconacetobacter diazotrophicus PAl 5]
gi|161785572|emb|CAP55143.1|	Oxidoreductase protein [Gluconacetobacter diazotrophicus PAl 5]
gi|161785573|emb|CAP55144.1|	conserved protein [Gluconacetobacter diazotrophicus PAl 5]
gi|161785574|emb|CAP55145.1|	L-idonate 5-dehydrogenase [Gluconacetobacter diazotrophicus PAl 5]
gi|161785575|emb|CAP55146.1|	putative membrane protein [Gluconacetobacter diazotrophicus PAl 5]
gi|161785576|emb|CAP55147.1|	putative membrane protein [Gluconacetobacter diazotrophicus PAl 5]
gi|161785577|emb|CAP55148.1|	putative membrane protein [Gluconacetobacter diazotrophicus PAl 5]
gi|161785578|emb|CAP55149.1|	hypothetical protein [Gluconacetobacter diazotrophicus PAl 5]
gi|161785579|emb|CAP55150.1|	hypothetical protein [Gluconacetobacter diazotrophicus PAl 5]
gi|161785581|emb|CAP55152.1|	conserved hypothetical protein [Gluconacetobacter diazotrophicus PAl 5]
gi|161785582|emb|CAP55153.1|	conserved hypothetical protein [Gluconacetobacter diazotrophicus PAl 5]
gi|161785583|emb|CAP55154.1|	conserved hypothetical protein [Gluconacetobacter diazotrophicus PAl 5]
gi|161785584|emb|CAP55155.1|	putative Aldose 1-epimerase [Gluconacetobacter diazotrophicus PAl 5]
gi|161785585|emb|CAP55156.1|	putative membrane protein [Gluconacetobacter diazotrophicus PAl 5]
gi|161785586|emb|CAP55157.1|	putative hydrolase protein [Gluconacetobacter diazotrophicus PAl 5]
gi|161785587|emb|CAP55158.1|	Uroporphyrinogen decarboxylase [Gluconacetobacter diazotrophicus PAl 5]
gi|161785588|emb|CAP55159.1|	putative septum formation inhibitor protein [Gluconacetobacter diazotrophicus PAl 5]
gi|161785589|emb|CAP55160.1|	putative permease protein [Gluconacetobacter diazotrophicus PAl 5]
gi|161785590|emb|CAP55161.1|	putative ABC transporter, ATP-binding protein [Gluconacetobacter diazotrophicus PAl 5]
gi|161785591|emb|CAP55162.1|	putative GDSL-like lipase/acylhydrolase [Gluconacetobacter diazotrophicus PAl 5]
gi|161785592|emb|CAP55163.1|	putative membrane protein [Gluconacetobacter diazotrophicus PAl 5]
gi|161785594|emb|CAP55165.1|	hypothetical protein [Gluconacetobacter diazotrophicus PAl 5]
gi|161785595|emb|CAP55166.1|	putative TonB-dependent receptor [Gluconacetobacter diazotrophicus PAl 5]
gi|161785596|emb|CAP55167.1|	hypothetical protein [Gluconacetobacter diazotrophicus PAl 5]
gi|161785597|emb|CAP55168.1|	putative chromosome partitioning protein parB [Gluconacetobacter diazotrophicus PAl 5]
gi|161785598|emb|CAP55169.1|	putative chromosome partitioning protein parA [Gluconacetobacter diazotrophicus PAl 5]
gi|161785599|emb|CAP55170.1|	putative methyltransferase gidB (Glucose-inhibited divisio protein B) [Gluconacetobacter diazotrophicus PAl 5]
gi|161785600|emb|CAP55171.1|	putative tRNA uridine 5-carboxymethylaminomethyl modification enzyme gid (Glucose-inhibited division protein A) [Gluconacetobacter diazotrophicus PAl 5]
gi|161785601|emb|CAP55172.1|	putative tRNA modification GTPase [Gluconacetobacter diazotrophicus PAl 5]
gi|161785602|emb|CAP55173.1|	putative methylated-DNA--protein-cysteine methyltransferase [Gluconacetobacter diazotrophicus PAl 5]
gi|161785603|emb|CAP55174.1|	Quinone oxidoreductase [Gluconacetobacter diazotrophicus PAl 5]
gi|161785604|emb|CAP55175.1|	putative dehydrogenase [Gluconacetobacter diazotrophicus PAl 5]
gi|161785605|emb|CAP55176.1|	putative membrane protein [Gluconacetobacter diazotrophicus PAl 5]
gi|161785606|emb|CAP55177.1|	putative peptidase [Gluconacetobacter diazotrophicus PAl 5]
gi|161785607|emb|CAP55178.1|	putative transcriptional regulatory protein [Gluconacetobacter diazotrophicus PAl 5]
gi|161785608|emb|CAP55179.1|	putative histidine kinase [Gluconacetobacter diazotrophicus PAl 5]
gi|161785609|emb|CAP55180.1|	putative tonB-dependent receptor [Gluconacetobacter diazotrophicus PAl 5]
gi|161785610|emb|CAP55181.1|	putative PKHD-type hydroxylase [Gluconacetobacter diazotrophicus PAl 5]
gi|161785611|emb|CAP55182.1|	conserved hypothetical protein [Gluconacetobacter diazotrophicus PAl 5]
gi|161785612|emb|CAP55183.1|	putative Acetyl-CoA acetyltransferase (Acetoacetyl-CoA thiolase) [Gluconacetobacter diazotrophicus PAl 5]
gi|161785613|emb|CAP55184.1|	putative sugar-proton symporter [Gluconacetobacter diazotrophicus PAl 5]
gi|161785614|emb|CAP55185.1|	conserved hypothetical protein [Gluconacetobacter diazotrophicus PAl 5]
gi|161785615|emb|CAP55186.1|	putative enoyl-CoA hydratase [Gluconacetobacter diazotrophicus PAl 5]
gi|161785616|emb|CAP55187.1|	putative flavin reductase [Gluconacetobacter diazotrophicus PAl 5]
gi|161785617|emb|CAP55188.1|	putative ABC transporter protein [Gluconacetobacter diazotrophicus PAl 5]
gi|161785618|emb|CAP55189.1|	putative ABC transporter protein [Gluconacetobacter diazotrophicus PAl 5]
gi|161785619|emb|CAP55190.1|	putative periplasmic solute binding protein [Gluconacetobacter diazotrophicus PAl 5]
gi|161785620|emb|CAP55191.1|	putative regulator protein [Gluconacetobacter diazotrophicus PAl 5]
gi|161785621|emb|CAP55192.1|	hypothetical protein [Gluconacetobacter diazotrophicus PAl 5]
gi|161785622|emb|CAP55193.1|	putative L-asparaginase II protein [Gluconacetobacter diazotrophicus PAl 5]
gi|161785623|emb|CAP55194.1|	putative Inosine-uridine preferring nucleoside hydrolase [Gluconacetobacter diazotrophicus PAl 5]
gi|161785624|emb|CAP55195.1|	putative folylpoly-gamma-glutamate synthetase [Gluconacetobacter diazotrophicus PAl 5]
gi|161785625|emb|CAP55196.1|	Acetyl-coenzyme A carboxylase carboxyl transferase [Gluconacetobacter diazotrophicus PAl 5]
gi|161785626|emb|CAP55197.1|	putative Tryptophan synthase alpha chain [Gluconacetobacter diazotrophicus PAl 5]
gi|161785627|emb|CAP55198.1|	putative Tryptophan synthase beta chain [Gluconacetobacter diazotrophicus PAl 5]
gi|161785628|emb|CAP55199.1|	putative Magnesium transport protein corA [Gluconacetobacter diazotrophicus PAl 5]
gi|161785629|emb|CAP55200.1|	Transcription termination factor rho [Gluconacetobacter diazotrophicus PAl 5]
gi|161785630|emb|CAP55201.1|	putative tRNA (guanine-N(7)-)-methyltransferase [Gluconacetobacter diazotrophicus PAl 5]
gi|161785631|emb|CAP55202.1|	S-adenosylmethionine synthetase [Gluconacetobacter diazotrophicus PAl 5]
gi|161785632|emb|CAP55203.1|	putative Dihydrodipicolinate reductase [Gluconacetobacter diazotrophicus PAl 5]
gi|161785633|emb|CAP55204.1|	putative Chaperone protein dnaJ [Gluconacetobacter diazotrophicus PAl 5]
gi|161785634|emb|CAP55205.1|	Chaperone protein dnaK [Gluconacetobacter diazotrophicus PAl 5]
gi|161785635|emb|CAP55206.1|	Chaperone binding [Gluconacetobacter diazotrophicus PAl 5]
gi|161785636|emb|CAP55207.1|	Transcriptional regulatory protein [Gluconacetobacter diazotrophicus PAl 5]
gi|161785637|emb|CAP55208.1|	putative histidine kinase sensory protein [Gluconacetobacter diazotrophicus PAl 5]
gi|161785638|emb|CAP55209.1|	putative TonB-dependent receptor [Gluconacetobacter diazotrophicus PAl 5]
gi|161785639|emb|CAP55210.1|	putative Coenzyme PQQ synthesis protein E [Gluconacetobacter diazotrophicus PAl 5]
gi|161785640|emb|CAP55211.1|	putative Coenzyme PQQ synthesis protein D [Gluconacetobacter diazotrophicus PAl 5]
gi|161785641|emb|CAP55212.1|	putative Pyrroloquinoline-quinone synthase [Gluconacetobacter diazotrophicus PAl 5]
gi|161785642|emb|CAP55213.1|	Coenzyme PQQ synthesis protein B [Gluconacetobacter diazotrophicus PAl 5]
gi|161785643|emb|CAP55214.1|	Coenzyme PQQ synthesis protein A (Pyrroloquinoline quinone biosynthesis protein A) [Gluconacetobacter diazotrophicus PAl 5]
gi|161785644|emb|CAP55215.1|	putative membrane protein [Gluconacetobacter diazotrophicus PAl 5]
gi|161785645|emb|CAP55216.1|	putative transcriptional activatory [Gluconacetobacter diazotrophicus PAl 5]
gi|161785647|emb|CAP55218.1|	Outer membrane protein [Gluconacetobacter diazotrophicus PAl 5]
gi|161785648|emb|CAP55219.1|	putative Oxygen-independent coproporphyrinogen III oxidase [Gluconacetobacter diazotrophicus PAl 5]
gi|161785649|emb|CAP55220.1|	conserved protein [Gluconacetobacter diazotrophicus PAl 5]
gi|161785650|emb|CAP55221.1|	Electron transfer flavoprotein-ubiquinone oxidoreductase [Gluconacetobacter diazotrophicus PAl 5]
gi|161785651|emb|CAP55222.1|	Electron transfer flavoprotein subunit beta [Gluconacetobacter diazotrophicus PAl 5]
gi|161785652|emb|CAP55223.1|	Electron transfer flavoprotein subunit alpha [Gluconacetobacter diazotrophicus PAl 5]
gi|161785653|emb|CAP55224.1|	hypothetical protein [Gluconacetobacter diazotrophicus PAl 5]
gi|161785654|emb|CAP55225.1|	putative multidrug transport protein [Gluconacetobacter diazotrophicus PAl 5]
gi|161785655|emb|CAP55226.1|	putative transcriptional regulator [Gluconacetobacter diazotrophicus PAl 5]
gi|161785656|emb|CAP55227.1|	putative acriflavine resistance protein [Gluconacetobacter diazotrophicus PAl 5]
gi|161785657|emb|CAP55228.1|	putative acriflavine resistance protein B [Gluconacetobacter diazotrophicus PAl 5]
gi|161785658|emb|CAP55229.1|	putative Outer membrane protein oprM [Gluconacetobacter diazotrophicus PAl 5]
gi|161785659|emb|CAP55230.1|	putative aldehyde dehydrogenase A [Gluconacetobacter diazotrophicus PAl 5]
gi|161785661|emb|CAP55232.1|	putative membrane protein [Gluconacetobacter diazotrophicus PAl 5]
gi|161785662|emb|CAP55233.1|	Pyruvate kinase [Gluconacetobacter diazotrophicus PAl 5]
gi|161785663|emb|CAP55234.1|	conserved hypothetical protein [Gluconacetobacter diazotrophicus PAl 5]
gi|161785664|emb|CAP55235.1|	conserved hypothetical protein [Gluconacetobacter diazotrophicus PAl 5]
gi|161785665|emb|CAP55236.1|	Molybdopterin biosynthesis protein moeB [Gluconacetobacter diazotrophicus PAl 5]
gi|161785666|emb|CAP55237.1|	hypothetical protein [Gluconacetobacter diazotrophicus PAl 5]
gi|161785667|emb|CAP55238.1|	conserved hypothetical protein [Gluconacetobacter diazotrophicus PAl 5]
gi|161785668|emb|CAP55239.1|	hypothetical protein [Gluconacetobacter diazotrophicus PAl 5]
gi|161785669|emb|CAP55240.1|	putative RNA pseudouridine synthase [Gluconacetobacter diazotrophicus PAl 5]
gi|161785670|emb|CAP55241.1|	putative DNA translocase ftsK [Gluconacetobacter diazotrophicus PAl 5]
gi|161785671|emb|CAP55242.1|	conserved hypothetical protein [Gluconacetobacter diazotrophicus PAl 5]
gi|161785672|emb|CAP55243.1|	putative ribosomal large subunit pseudouridine synthase B [Gluconacetobacter diazotrophicus PAl 5]
gi|161785673|emb|CAP55244.1|	putative Gamma-glutamyl-gamma-aminobutyrate hydrolase [Gluconacetobacter diazotrophicus PAl 5]
gi|161785674|emb|CAP55245.1|	putative cytidine deaminase protein [Gluconacetobacter diazotrophicus PAl 5]
gi|161785675|emb|CAP55246.1|	Serine protease [Gluconacetobacter diazotrophicus PAl 5]
gi|161785676|emb|CAP55247.1|	putative threonine aldolase [Gluconacetobacter diazotrophicus PAl 5]
gi|161785677|emb|CAP55248.1|	putative FolD bifunctional protein [Includes: Methylenetetrahydrofolat dehydrogenase (EC 1.5.1.5); Methenyltetrahydrofolate cyclohydrolas (EC 3.5.4.9)] [Gluconacetobacter diazotrophicus PAl 5]
gi|161785678|emb|CAP55249.1|	conserved hypothetical protein [Gluconacetobacter diazotrophicus PAl 5]
gi|161785679|emb|CAP55250.1|	Peptidase [Gluconacetobacter diazotrophicus PAl 5]
gi|161785680|emb|CAP55251.1|	putative NUDIX/MutT-family protein [Gluconacetobacter diazotrophicus PAl 5]
gi|161785681|emb|CAP55252.1|	putative major facilitator protein [Gluconacetobacter diazotrophicus PAl 5]
gi|161785682|emb|CAP55253.1|	conserved hypothetical protein [Gluconacetobacter diazotrophicus PAl 5]
gi|161785683|emb|CAP55254.1|	hypothetical protein [Gluconacetobacter diazotrophicus PAl 5]
gi|161785687|emb|CAP55258.1|	conserved hypothetical protein [Gluconacetobacter diazotrophicus PAl 5]
gi|161785688|emb|CAP55259.1|	putative sodium symporter protein [Gluconacetobacter diazotrophicus PAl 5]
gi|161785689|emb|CAP55260.1|	putative membrane protein [Gluconacetobacter diazotrophicus PAl 5]
gi|161785690|emb|CAP55261.1|	Pyruvate, phosphate dikinase [Gluconacetobacter diazotrophicus PAl 5]
gi|161785691|emb|CAP55262.1|	conserved hypothetical protein [Gluconacetobacter diazotrophicus PAl 5]
gi|161785692|emb|CAP55263.1|	putative membrane protein [Gluconacetobacter diazotrophicus PAl 5]
gi|161785693|emb|CAP55264.1|	putative membrane protein [Gluconacetobacter diazotrophicus PAl 5]
gi|161785694|emb|CAP55265.1|	Ferrochelatase protein [Gluconacetobacter diazotrophicus PAl 5]
gi|161785695|emb|CAP55266.1|	putative membrane protein [Gluconacetobacter diazotrophicus PAl 5]
gi|161785696|emb|CAP55267.1|	putative A/G-specific adenine glycosylase [Gluconacetobacter diazotrophicus PAl 5]
gi|161785697|emb|CAP55268.1|	conserved hypothetical protein [Gluconacetobacter diazotrophicus PAl 5]
gi|161785700|emb|CAP55271.1|	putative N-(5'-phosphoribosyl)anthranilate isomerase [Gluconacetobacter diazotrophicus PAl 5]
gi|161785701|emb|CAP55272.1|	putative Orotidine 5'-phosphate decarboxylase [Gluconacetobacter diazotrophicus PAl 5]
gi|161785702|emb|CAP55273.1|	putative membrane protein [Gluconacetobacter diazotrophicus PAl 5]
gi|161785703|emb|CAP55274.1|	hypothetical protein [Gluconacetobacter diazotrophicus PAl 5]
gi|161785704|emb|CAP55275.1|	Peptidase protein [Gluconacetobacter diazotrophicus PAl 5]
gi|161785705|emb|CAP55276.1|	putative 4-hydroxythreonine-4-phosphate dehydrogenase [Gluconacetobacter diazotrophicus PAl 5]
gi|161785706|emb|CAP55277.1|	Pyridoxal phosphate biosynthetic protein [Gluconacetobacter diazotrophicus PAl 5]
gi|161785707|emb|CAP55278.1|	conserved hypothetical protein [Gluconacetobacter diazotrophicus PAl 5]
gi|161785708|emb|CAP55279.1|	Peptidase protein, modulator of DNA gyrase; protein tldd; tldD; OrderedLocusNames=b3244 [Gluconacetobacter diazotrophicus PAl 5]
gi|161785710|emb|CAP55281.1|	putative tonB-dependent receptor [Gluconacetobacter diazotrophicus PAl 5]
gi|161785711|emb|CAP55282.1|	conserved hypothetical protein [Gluconacetobacter diazotrophicus PAl 5]
gi|161785712|emb|CAP55283.1|	putative periplasmic trehalase protein [Gluconacetobacter diazotrophicus PAl 5]
gi|161785713|emb|CAP55284.1|	putative cytochrome c oxidase assembly protein [Gluconacetobacter diazotrophicus PAl 5]
gi|161785714|emb|CAP55285.1|	putative membrane protein [Gluconacetobacter diazotrophicus PAl 5]
gi|161785715|emb|CAP55286.1|	putative antibiotic resistance transport membrane protein [Gluconacetobacter diazotrophicus PAl 5]
gi|161785716|emb|CAP55287.1|	putative adenine phosphoribosyltransferase [Gluconacetobacter diazotrophicus PAl 5]
gi|161785717|emb|CAP55288.1|	putative fusaric acid resistance [Gluconacetobacter diazotrophicus PAl 5]
gi|161785719|emb|CAP55290.1|	Biotin carboxylase protein [Gluconacetobacter diazotrophicus PAl 5]
gi|161785720|emb|CAP55291.1|	putative Biotin carboxyl carrier protein of acetyl-CoA carboxylase [Gluconacetobacter diazotrophicus PAl 5]
gi|161785721|emb|CAP55292.1|	putative 3-dehydroquinate dehydratase [Gluconacetobacter diazotrophicus PAl 5]
gi|161785722|emb|CAP55293.1|	putative RlpA-like protein [Gluconacetobacter diazotrophicus PAl 5]
gi|161785723|emb|CAP55294.1|	putative ribonuclease protein [Gluconacetobacter diazotrophicus PAl 5]
gi|161785724|emb|CAP55295.1|	putative ornithine decarboxylase [Gluconacetobacter diazotrophicus PAl 5]
gi|161785725|emb|CAP55296.1|	putative Heme exporter protein B [Gluconacetobacter diazotrophicus PAl 5]
gi|161785726|emb|CAP55297.1|	putative cytochrome c biogenesis ATP-binding export protein ccmA [Gluconacetobacter diazotrophicus PAl 5]
gi|161785727|emb|CAP55298.1|	Aconitate hydratase [Gluconacetobacter diazotrophicus PAl 5]
gi|161785728|emb|CAP55299.1|	putative ABC transporter protein [Gluconacetobacter diazotrophicus PAl 5]
gi|161785729|emb|CAP55300.1|	putative inner membrane amino-acid ABC transporter permease protein [Gluconacetobacter diazotrophicus PAl 5]
gi|161785730|emb|CAP55301.1|	Transcriptional regulator protein [Gluconacetobacter diazotrophicus PAl 5]
gi|161785732|emb|CAP55303.1|	putative chaperone clpB [Gluconacetobacter diazotrophicus PAl 5]
gi|161785733|emb|CAP55304.1|	conserved hypothetical protein [Gluconacetobacter diazotrophicus PAl 5]
gi|161785734|emb|CAP55305.1|	conserved protein [Gluconacetobacter diazotrophicus PAl 5]
gi|161785735|emb|CAP55306.1|	Transcription elongation protein nusA [Gluconacetobacter diazotrophicus PAl 5]
gi|161785736|emb|CAP55307.1|	conserved hypothetical protein [Gluconacetobacter diazotrophicus PAl 5]
gi|161785737|emb|CAP55308.1|	Translation initiation factor IF-2 [Gluconacetobacter diazotrophicus PAl 5]
gi|161785738|emb|CAP55309.1|	putative ribosome-binding factor A [Gluconacetobacter diazotrophicus PAl 5]
gi|161785739|emb|CAP55310.1|	putative paraquat-inducible protein [Gluconacetobacter diazotrophicus PAl 5]
gi|161785740|emb|CAP55311.1|	putative tRNA pseudouridine synthase B [Gluconacetobacter diazotrophicus PAl 5]
gi|161785741|emb|CAP55312.1|	30S ribosomal protein S15 [Gluconacetobacter diazotrophicus PAl 5]
gi|161785743|emb|CAP55314.1|	putative polyribonucleotide nucleotidyltransferase [Gluconacetobacter diazotrophicus PAl 5]
gi|161785744|emb|CAP55315.1|	2-nitropropane dioxygenase [Gluconacetobacter diazotrophicus PAl 5]
gi|161785745|emb|CAP55316.1|	conserved protein [Gluconacetobacter diazotrophicus PAl 5]
gi|161785746|emb|CAP55317.1|	putative LysR-family transcriptional regulator [Gluconacetobacter diazotrophicus PAl 5]
gi|161785747|emb|CAP55318.1|	conserved hypothetical protein [Gluconacetobacter diazotrophicus PAl 5]
gi|161785748|emb|CAP55319.1|	putative AraC-family transcriptional regulator [Gluconacetobacter diazotrophicus PAl 5]
gi|161785749|emb|CAP55320.1|	putative HAM1 protein homolog [Gluconacetobacter diazotrophicus PAl 5]
gi|161785750|emb|CAP55321.1|	putative Ribonuclease PH [Gluconacetobacter diazotrophicus PAl 5]
gi|161785751|emb|CAP55322.1|	putative heat-inducible transcription repressor hrcA [Gluconacetobacter diazotrophicus PAl 5]
gi|161785752|emb|CAP55323.1|	Aldo/keto reductase family [Gluconacetobacter diazotrophicus PAl 5]
gi|161785753|emb|CAP55324.1|	putative penicillin-binding protein 1A [Gluconacetobacter diazotrophicus PAl 5]
gi|161785755|emb|CAP55326.1|	putative membrane protein [Gluconacetobacter diazotrophicus PAl 5]
gi|161785756|emb|CAP55327.1|	Biopolymer transport exbB protein [Gluconacetobacter diazotrophicus PAl 5]
gi|161785757|emb|CAP55328.1|	putative Biopolymer transport [Gluconacetobacter diazotrophicus PAl 5]
gi|161785758|emb|CAP55329.1|	putative Biopolymer transport exbD2 protein [Gluconacetobacter diazotrophicus PAl 5]
gi|161785759|emb|CAP55330.1|	conserved hypothetical protein [Gluconacetobacter diazotrophicus PAl 5]
gi|161785760|emb|CAP55331.1|	putative regulatory protein [Gluconacetobacter diazotrophicus PAl 5]
gi|161785761|emb|CAP55332.1|	putative histidine kinase [Gluconacetobacter diazotrophicus PAl 5]
gi|161785762|emb|CAP55333.1|	conserved protein [Gluconacetobacter diazotrophicus PAl 5]
gi|161785764|emb|CAP55335.1|	putative nitrogen fixation protein [Gluconacetobacter diazotrophicus PAl 5]
gi|161785765|emb|CAP55336.1|	NADH dehydrogenase/NAD(P)H nitroreductase rutE [Gluconacetobacter diazotrophicus PAl 5]
gi|161785766|emb|CAP55337.1|	Glycoprotease protein [Gluconacetobacter diazotrophicus PAl 5]
gi|161785767|emb|CAP55338.1|	putative acetyltransferase protein [Gluconacetobacter diazotrophicus PAl 5]
gi|161785768|emb|CAP55339.1|	conserved hypothetical protein [Gluconacetobacter diazotrophicus PAl 5]
gi|161785769|emb|CAP55340.1|	ROS/MUCR transcriptional regulator protein [Gluconacetobacter diazotrophicus PAl 5]
gi|161785770|emb|CAP55341.1|	putative ferric uptake regulation protein [Gluconacetobacter diazotrophicus PAl 5]
gi|161785771|emb|CAP55342.1|	conserved hypothetical protein [Gluconacetobacter diazotrophicus PAl 5]
gi|161785772|emb|CAP55343.1|	putative carbon-nitrogen hydrolase [Gluconacetobacter diazotrophicus PAl 5]
gi|161785773|emb|CAP55344.1|	putative transcriptional Regulator [Gluconacetobacter diazotrophicus PAl 5]
gi|161785774|emb|CAP55345.1|	conserved hypothetical protein [Gluconacetobacter diazotrophicus PAl 5]
gi|161785775|emb|CAP55346.1|	Succinate dehydrogenase iron-sulfur protein [Gluconacetobacter diazotrophicus PAl 5]
gi|161785776|emb|CAP55347.1|	Succinate dehydrogenase flavoprotein subunit [Gluconacetobacter diazotrophicus PAl 5]
gi|161785777|emb|CAP55348.1|	putative succinate dehydrogenase hydrophobic membrane anchor protein [Gluconacetobacter diazotrophicus PAl 5]
gi|161785778|emb|CAP55349.1|	putative Succinate dehydrogenase cytochrome b556 subunit [Gluconacetobacter diazotrophicus PAl 5]
gi|161785779|emb|CAP55350.1|	Aspartate-semialdehyde dehydrogenase [Gluconacetobacter diazotrophicus PAl 5]
gi|161785780|emb|CAP55351.1|	Glucose-6-phosphate 1-dehydrogenase [Gluconacetobacter diazotrophicus PAl 5]
gi|161785781|emb|CAP55352.1|	putative transposase [Gluconacetobacter diazotrophicus PAl 5]
gi|161785782|emb|CAP55353.1|	conserved hypothetical protein [Gluconacetobacter diazotrophicus PAl 5]
gi|161785783|emb|CAP55354.1|	putative membrane protein [Gluconacetobacter diazotrophicus PAl 5]
gi|161785784|emb|CAP55355.1|	conserved hypothetical protein [Gluconacetobacter diazotrophicus PAl 5]
gi|161785785|emb|CAP55356.1|	putative carboxymuconolactone decarboxylase protein [Gluconacetobacter diazotrophicus PAl 5]
gi|161785786|emb|CAP55357.1|	putative ATPase [Gluconacetobacter diazotrophicus PAl 5]
gi|161785788|emb|CAP55359.1|	2-oxoglutarate dehydrogenase E1 component [Gluconacetobacter diazotrophicus PAl 5]
gi|161785789|emb|CAP55360.1|	2-oxoglutarate dehydrogenase E2 component [Gluconacetobacter diazotrophicus PAl 5]
gi|161785790|emb|CAP55361.1|	2-oxoglutarate dehydrogenase E3 component [Gluconacetobacter diazotrophicus PAl 5]
gi|161785791|emb|CAP55362.1|	conserved hypothetical protein [Gluconacetobacter diazotrophicus PAl 5]
gi|161785792|emb|CAP55363.1|	hypothetical protein [Gluconacetobacter diazotrophicus PAl 5]
gi|161785793|emb|CAP55364.1|	putative peroxiredoxin [Gluconacetobacter diazotrophicus PAl 5]
gi|161785794|emb|CAP55365.1|	putative lytic transglycosylase, catalytic [Gluconacetobacter diazotrophicus PAl 5]
gi|161785796|emb|CAP55367.1|	putative Amylo-alpha-1,6-glucosidase protein [Gluconacetobacter diazotrophicus PAl 5]
gi|161785797|emb|CAP55368.1|	putative membrane protein [Gluconacetobacter diazotrophicus PAl 5]
gi|161785798|emb|CAP55369.1|	putative cytidine deaminase [Gluconacetobacter diazotrophicus PAl 5]
gi|161785799|emb|CAP55370.1|	putative permease protein [Gluconacetobacter diazotrophicus PAl 5]
gi|161785800|emb|CAP55371.1|	conserved hypothetical protein [Gluconacetobacter diazotrophicus PAl 5]
gi|161785801|emb|CAP55372.1|	Adenosylhomocysteinase [Gluconacetobacter diazotrophicus PAl 5]
gi|161785802|emb|CAP55373.1|	putative peptidase [Gluconacetobacter diazotrophicus PAl 5]
gi|161785803|emb|CAP55374.1|	putative heat shock protein [Gluconacetobacter diazotrophicus PAl 5]
gi|161785805|emb|CAP55376.1|	hypothetical protein [Gluconacetobacter diazotrophicus PAl 5]
gi|161785806|emb|CAP55377.1|	TonB-dependent receptor [Gluconacetobacter diazotrophicus PAl 5]
gi|161785808|emb|CAP55379.1|	hypothetical protein [Gluconacetobacter diazotrophicus PAl 5]
gi|161785809|emb|CAP55380.1|	putative ribonuclease [Gluconacetobacter diazotrophicus PAl 5]
gi|161785810|emb|CAP55381.1|	Inhibitor of septum formation, Maf-like protein [Gluconacetobacter diazotrophicus PAl 5]
gi|161785811|emb|CAP55382.1|	putative translation initiation factor IF-1 [Gluconacetobacter diazotrophicus PAl 5]
gi|161785812|emb|CAP55383.1|	putative histidinol dehydrogenase [Gluconacetobacter diazotrophicus PAl 5]
gi|161785813|emb|CAP55384.1|	putative ATP phosphoribosyltransferase [Gluconacetobacter diazotrophicus PAl 5]
gi|161785814|emb|CAP55385.1|	UDP-N-acetylglucosamine 1-carboxyvinyltransferase [Gluconacetobacter diazotrophicus PAl 5]
gi|161785815|emb|CAP55386.1|	Deoxycytidine triphosphate deaminase [Gluconacetobacter diazotrophicus PAl 5]
gi|161785816|emb|CAP55387.1|	putative membrane protein [Gluconacetobacter diazotrophicus PAl 5]
gi|161785817|emb|CAP55388.1|	putative glycosyl transferase [Gluconacetobacter diazotrophicus PAl 5]
gi|161785818|emb|CAP55389.1|	conserved hypothetical protein [Gluconacetobacter diazotrophicus PAl 5]
gi|161785819|emb|CAP55390.1|	putative glycosyl transferase [Gluconacetobacter diazotrophicus PAl 5]
gi|161785820|emb|CAP55391.1|	Threonyl-tRNA synthetase [Gluconacetobacter diazotrophicus PAl 5]
gi|161785821|emb|CAP55392.1|	Translation initiation factor IF-3 [Gluconacetobacter diazotrophicus PAl 5]
gi|161785822|emb|CAP55393.1|	putative acetyltransferase [Gluconacetobacter diazotrophicus PAl 5]
gi|161785823|emb|CAP55394.1|	putative prophage maintenance system killer protein [Gluconacetobacter diazotrophicus PAl 5]
gi|161785824|emb|CAP55395.1|	putative regulator protein [Gluconacetobacter diazotrophicus PAl 5]
gi|161785825|emb|CAP55396.1|	conserved protein [Gluconacetobacter diazotrophicus PAl 5]
gi|161785826|emb|CAP55397.1|	hypothetical protein [Gluconacetobacter diazotrophicus PAl 5]
gi|161785827|emb|CAP55398.1|	putative two-component sensor histidine kinase [Gluconacetobacter diazotrophicus PAl 5]
gi|161785828|emb|CAP55399.1|	Two-component response regulator [Gluconacetobacter diazotrophicus PAl 5]
gi|161785829|emb|CAP55400.1|	putative protease protein [Gluconacetobacter diazotrophicus PAl 5]
gi|161785830|emb|CAP55401.1|	putative ATP-dependent helicase [Gluconacetobacter diazotrophicus PAl 5]
gi|161785831|emb|CAP55402.1|	putative membrane protein [Gluconacetobacter diazotrophicus PAl 5]
gi|161785832|emb|CAP55403.1|	conserved hypothetical protein [Gluconacetobacter diazotrophicus PAl 5]
gi|161785833|emb|CAP55404.1|	Chaperone protein [Gluconacetobacter diazotrophicus PAl 5]
gi|161785834|emb|CAP55405.1|	hypothetical protein [Gluconacetobacter diazotrophicus PAl 5]
gi|161785835|emb|CAP55406.1|	putative Ornithine carbamoyltransferase [Gluconacetobacter diazotrophicus PAl 5]
gi|161785836|emb|CAP55407.1|	Acetylornithine aminotransferase [Gluconacetobacter diazotrophicus PAl 5]
gi|161785838|emb|CAP55409.1|	conserved hypothetical protein [Gluconacetobacter diazotrophicus PAl 5]
gi|161785839|emb|CAP55410.1|	Aminopeptidase [Gluconacetobacter diazotrophicus PAl 5]
gi|161785840|emb|CAP55411.1|	putative asparagine synthetase protein [Gluconacetobacter diazotrophicus PAl 5]
gi|161785843|emb|CAP55414.1|	TonB-dependent Receptor protein [Gluconacetobacter diazotrophicus PAl 5]
gi|161785845|emb|CAP55416.1|	putative D-3-phosphoglycerate dehydrogenase [Gluconacetobacter diazotrophicus PAl 5]
gi|161785846|emb|CAP55417.1|	putative ABC transporter [Gluconacetobacter diazotrophicus PAl 5]
gi|161785847|emb|CAP55418.1|	putative membrane protein [Gluconacetobacter diazotrophicus PAl 5]
gi|161785848|emb|CAP55419.1|	putative DNA gyrase subunit B [Gluconacetobacter diazotrophicus PAl 5]
gi|161785849|emb|CAP55420.1|	conserved hypothetical protein [Gluconacetobacter diazotrophicus PAl 5]
gi|161785851|emb|CAP55422.1|	putative transcriptional regulator [Gluconacetobacter diazotrophicus PAl 5]
gi|161785852|emb|CAP55423.1|	Cysteine synthase [Gluconacetobacter diazotrophicus PAl 5]
gi|161785853|emb|CAP55424.1|	conserved hypotetical protein [Gluconacetobacter diazotrophicus PAl 5]
gi|161785854|emb|CAP55425.1|	putative Cytochrome b561 [Gluconacetobacter diazotrophicus PAl 5]
gi|161785855|emb|CAP55426.1|	conserved hypothetical protein [Gluconacetobacter diazotrophicus PAl 5]
gi|161785856|emb|CAP55427.1|	Flavoprotein [Gluconacetobacter diazotrophicus PAl 5]
gi|161785857|emb|CAP55428.1|	putative antibiotic biosynthesis monooxygenase [Gluconacetobacter diazotrophicus PAl 5]
gi|161785858|emb|CAP55429.1|	D-ribose-binding protein [Gluconacetobacter diazotrophicus PAl 5]
gi|161785859|emb|CAP55430.1|	putative carbohydrate kinase [Gluconacetobacter diazotrophicus PAl 5]
gi|161785860|emb|CAP55431.1|	putative transcriptional regulator arsR [Gluconacetobacter diazotrophicus PAl 5]
gi|161785861|emb|CAP55432.1|	conserved hypothetical protein [Gluconacetobacter diazotrophicus PAl 5]
gi|161785862|emb|CAP55433.1|	putative carbohydrate kinase protein [Gluconacetobacter diazotrophicus PAl 5]
gi|161785863|emb|CAP55434.1|	putative haloacid dehalogenase-like hydrolase [Gluconacetobacter diazotrophicus PAl 5]
gi|161785864|emb|CAP55435.1|	Ribose transport system permease protein rbsC [Gluconacetobacter diazotrophicus PAl 5]
gi|161785865|emb|CAP55436.1|	Ribose transport system permease protein rbsC [Gluconacetobacter diazotrophicus PAl 5]
gi|161785866|emb|CAP55437.1|	Ribose transport ATP-binding protein rbsA [Gluconacetobacter diazotrophicus PAl 5]
gi|161785867|emb|CAP55438.1|	Ribose ABC transporter, substrate-binding protein [Gluconacetobacter diazotrophicus PAl 5]
gi|161785868|emb|CAP55439.1|	putative membrane protein [Gluconacetobacter diazotrophicus PAl 5]
gi|161785869|emb|CAP55440.1|	putative L-serine deaminase /L-threonine deaminase [Gluconacetobacter diazotrophicus PAl 5]
gi|161785870|emb|CAP55441.1|	putative chemoreceptor mcpA [Gluconacetobacter diazotrophicus PAl 5]
gi|161785872|emb|CAP55443.1|	putative sulfotransferase [Gluconacetobacter diazotrophicus PAl 5]
gi|161785873|emb|CAP55444.1|	putative transcriptional Regulator, LysR family [Gluconacetobacter diazotrophicus PAl 5]
gi|161785874|emb|CAP55445.1|	putative pyridine nucleotide-disulphide oxidoreductase [Gluconacetobacter diazotrophicus PAl 5]
gi|161785875|emb|CAP55446.1|	Dihydroorotate dehydrogenase [Gluconacetobacter diazotrophicus PAl 5]
gi|161785876|emb|CAP55447.1|	hypothetical protein [Gluconacetobacter diazotrophicus PAl 5]
gi|161785877|emb|CAP55448.1|	hypothetical protein [Gluconacetobacter diazotrophicus PAl 5]
gi|161785878|emb|CAP55449.1|	conserved hypothetical protein [Gluconacetobacter diazotrophicus PAl 5]
gi|161785879|emb|CAP55450.1|	hypothetical protein [Gluconacetobacter diazotrophicus PAl 5]
gi|161785880|emb|CAP55451.1|	putative copper resistance protein A [Gluconacetobacter diazotrophicus PAl 5]
gi|161785881|emb|CAP55452.1|	putative copper resistance protein B [Gluconacetobacter diazotrophicus PAl 5]
gi|161785882|emb|CAP55453.1|	putative inner membrane transport protein [Gluconacetobacter diazotrophicus PAl 5]
gi|161785883|emb|CAP55454.1|	putative sensor histidine kinase [Gluconacetobacter diazotrophicus PAl 5]
gi|161785884|emb|CAP55455.1|	putative two component response regulator [Gluconacetobacter diazotrophicus PAl 5]
gi|161785885|emb|CAP55456.1|	putative heavy-metal ion transporter [Gluconacetobacter diazotrophicus PAl 5]
gi|161785886|emb|CAP55457.1|	putative resistence protein [Gluconacetobacter diazotrophicus PAl 5]
gi|161785887|emb|CAP55458.1|	putative type I secretion outer membrane protein, TolC [Gluconacetobacter diazotrophicus PAl 5]
gi|161785888|emb|CAP55459.1|	GTP-binding protein lepA [Gluconacetobacter diazotrophicus PAl 5]
gi|161785889|emb|CAP55461.1|	putative membrane protein [Gluconacetobacter diazotrophicus PAl 5]
gi|161785890|emb|CAP55462.1|	putative membrane protein [Gluconacetobacter diazotrophicus PAl 5]
gi|161785891|emb|CAP55463.1|	putative membrane protein [Gluconacetobacter diazotrophicus PAl 5]
gi|161785893|emb|CAP55465.1|	putative membrane protein [Gluconacetobacter diazotrophicus PAl 5]
gi|161785894|emb|CAP55466.1|	putative protease protein [Gluconacetobacter diazotrophicus PAl 5]
gi|161785896|emb|CAP55468.1|	putative hexuronate transporter [Gluconacetobacter diazotrophicus PAl 5]
gi|161785897|emb|CAP55469.1|	putative L-threonine 3-dehydrogenase [Gluconacetobacter diazotrophicus PAl 5]
gi|161785899|emb|CAP55471.1|	putative aldehyde dehydrogenase [Gluconacetobacter diazotrophicus PAl 5]
gi|161785900|emb|CAP55472.1|	putative alcohol dehydrogenase [Gluconacetobacter diazotrophicus PAl 5]
gi|161785901|emb|CAP55473.1|	Putative acyl-CoA transferase [Gluconacetobacter diazotrophicus PAl 5]
gi|161785904|emb|CAP55480.1|	putative transposase [Gluconacetobacter diazotrophicus PAl 5]
gi|161785906|emb|CAP55482.1|	conserved hypothetical protein [Gluconacetobacter diazotrophicus PAl 5]
gi|161785907|emb|CAP55483.1|	hypothetical protein [Gluconacetobacter diazotrophicus PAl 5]
gi|161785910|emb|CAP55486.1|	conserved hypothetical protein [Gluconacetobacter diazotrophicus PAl 5]
gi|161785912|emb|CAP55488.1|	transposase [Gluconacetobacter diazotrophicus PAl 5]
gi|161785915|emb|CAP55491.1|	conserved hypothetical protein [Gluconacetobacter diazotrophicus PAl 5]
gi|161785916|emb|CAP55492.1|	putative regulator protein [Gluconacetobacter diazotrophicus PAl 5]
gi|161785940|emb|CAP55520.1|	conserved hypothetical protein [Gluconacetobacter diazotrophicus PAl 5]
gi|161785945|emb|CAP55525.1|	hypothetical protein [Gluconacetobacter diazotrophicus PAl 5]
gi|161785948|emb|CAP55528.1|	conserved hypothetical protein [Gluconacetobacter diazotrophicus PAl 5]
gi|161785949|emb|CAP55529.1|	hypothetical protein [Gluconacetobacter diazotrophicus PAl 5]
gi|161785951|emb|CAP55531.1|	putative conjugal transfer protein TrwC [Gluconacetobacter diazotrophicus PAl 5]
gi|161785952|emb|CAP55532.1|	putative transposase [Gluconacetobacter diazotrophicus PAl 5]
gi|161785953|emb|CAP55533.1|	IstB-like ATP-binding protein [Gluconacetobacter diazotrophicus PAl 5]
gi|161785955|emb|CAP55536.1|	putative phage integrase [Gluconacetobacter diazotrophicus PAl 5]
gi|161785956|emb|CAP55537.1|	putative zinc metallopeptidase [Gluconacetobacter diazotrophicus PAl 5]
gi|161785957|emb|CAP55538.1|	conserved hypothetical protein [Gluconacetobacter diazotrophicus PAl 5]
gi|161785958|emb|CAP55539.1|	putative membrane protein [Gluconacetobacter diazotrophicus PAl 5]
gi|161785959|emb|CAP55540.1|	putative extracellular solute-binding protein, PotD/PotF family [Gluconacetobacter diazotrophicus PAl 5]
gi|161785960|emb|CAP55541.1|	putative ABC-transporter ATP-binding protein [Gluconacetobacter diazotrophicus PAl 5]
gi|161785961|emb|CAP55542.1|	putative membrane protein [Gluconacetobacter diazotrophicus PAl 5]
gi|161785962|emb|CAP55543.1|	putative membrane protein [Gluconacetobacter diazotrophicus PAl 5]
gi|161785963|emb|CAP55544.1|	putative transcriptional regulator [Gluconacetobacter diazotrophicus PAl 5]
gi|161785964|emb|CAP55545.1|	hypothetical membrane protein; putative Fusaric acid resistance protein [Gluconacetobacter diazotrophicus PAl 5]
gi|161785965|emb|CAP55546.1|	putative membrane protein [Gluconacetobacter diazotrophicus PAl 5]
gi|161785966|emb|CAP55547.1|	putative secretion protein, HlyD-family [Gluconacetobacter diazotrophicus PAl 5]
gi|161785967|emb|CAP55548.1|	putative Outer membrane protein [Gluconacetobacter diazotrophicus PAl 5]
gi|161785968|emb|CAP55549.1|	hypothetical protein [Gluconacetobacter diazotrophicus PAl 5]
gi|161785969|emb|CAP55550.1|	conserved hypothetical protein [Gluconacetobacter diazotrophicus PAl 5]
gi|161785970|emb|CAP55551.1|	hypothetical protein [Gluconacetobacter diazotrophicus PAl 5]
gi|161785971|emb|CAP55552.1|	putative glycosyl transferase [Gluconacetobacter diazotrophicus PAl 5]
gi|161785972|emb|CAP55553.1|	conserved hypothetical protein [Gluconacetobacter diazotrophicus PAl 5]
gi|161785973|emb|CAP55554.1|	putative aminopeptidase [Gluconacetobacter diazotrophicus PAl 5]
gi|161785974|emb|CAP55555.1|	outer membrane protein [Gluconacetobacter diazotrophicus PAl 5]
gi|161785975|emb|CAP55556.1|	putative secretion protein, HlyD-family [Gluconacetobacter diazotrophicus PAl 5]
gi|161785976|emb|CAP55557.1|	putative transporter protein [Gluconacetobacter diazotrophicus PAl 5]
gi|161785978|emb|CAP55559.1|	oprB; OrderedLocusNames=PA3186; porin b precursor (outer membrane protein d1) (glucose porin); putative carbohydrate-selective porin [Gluconacetobacter diazotrophicus PAl 5]
gi|161785979|emb|CAP55560.1|	Phosphoketolase [Gluconacetobacter diazotrophicus PAl 5]
gi|161785980|emb|CAP55561.1|	Acetate kinase [Gluconacetobacter diazotrophicus PAl 5]
gi|161785981|emb|CAP55562.1|	conserved hypothetical protein [Gluconacetobacter diazotrophicus PAl 5]
gi|161785982|emb|CAP55563.1|	putative Squalene--hopene cyclase [Gluconacetobacter diazotrophicus PAl 5]
gi|161785983|emb|CAP55564.1|	putative amine oxidase [Gluconacetobacter diazotrophicus PAl 5]
gi|161785984|emb|CAP55565.1|	putative phytoene synthase [Gluconacetobacter diazotrophicus PAl 5]
gi|161785985|emb|CAP55566.1|	putative phytoene synthase [Gluconacetobacter diazotrophicus PAl 5]
gi|161785986|emb|CAP55567.1|	putative glycosyl transferase [Gluconacetobacter diazotrophicus PAl 5]
gi|161785987|emb|CAP55568.1|	putative dihydroflavonol-4-reductase [Gluconacetobacter diazotrophicus PAl 5]
gi|161785988|emb|CAP55569.1|	hypothetical membrane protein [Gluconacetobacter diazotrophicus PAl 5]
gi|161785989|emb|CAP55570.1|	putative prephenate dehydrogenase [Gluconacetobacter diazotrophicus PAl 5]
gi|161785990|emb|CAP55571.1|	NADP-dependent malic enzyme [Gluconacetobacter diazotrophicus PAl 5]
gi|161785991|emb|CAP55572.1|	Alpha-ribazole phosphatase [Gluconacetobacter diazotrophicus PAl 5]
gi|161785992|emb|CAP55573.1|	conserved hypothetical protein [Gluconacetobacter diazotrophicus PAl 5]
gi|161785993|emb|CAP55574.1|	Glucose-1-phosphate thymidylyltransferase [Gluconacetobacter diazotrophicus PAl 5]
gi|161785994|emb|CAP55575.1|	hypothetical membrane protein [Gluconacetobacter diazotrophicus PAl 5]
gi|161785995|emb|CAP55576.1|	putative tTnB-dependent receptor [Gluconacetobacter diazotrophicus PAl 5]
gi|161785996|emb|CAP55577.1|	putative deoxygenase protein [Gluconacetobacter diazotrophicus PAl 5]
gi|161786000|emb|CAP55582.1|	transcriptional regulator, LysR family [Gluconacetobacter diazotrophicus PAl 5]
gi|161786001|emb|CAP55583.1|	Oxidoreductase [Gluconacetobacter diazotrophicus PAl 5]
gi|161786002|emb|CAP55584.1|	conserved hypothetical protein [Gluconacetobacter diazotrophicus PAl 5]
gi|161786003|emb|CAP55585.1|	Chaperone clpB [Gluconacetobacter diazotrophicus PAl 5]
gi|161786004|emb|CAP55586.1|	conserved hypothetical protein [Gluconacetobacter diazotrophicus PAl 5]
gi|161786005|emb|CAP55587.1|	conserved hypothetical protein [Gluconacetobacter diazotrophicus PAl 5]
gi|161786006|emb|CAP55588.1|	putative flagellar biosynthesis protein flhA [Gluconacetobacter diazotrophicus PAl 5]
gi|161786007|emb|CAP55589.1|	putative flbA protein [Gluconacetobacter diazotrophicus PAl 5]
gi|161786008|emb|CAP55590.1|	putative flbA protein [Gluconacetobacter diazotrophicus PAl 5]
gi|161786009|emb|CAP55591.1|	putative transglycosylase [Gluconacetobacter diazotrophicus PAl 5]
gi|161786010|emb|CAP55592.1|	putative flagellar P-ring protein precursor (Basal body P-ring protein) [Gluconacetobacter diazotrophicus PAl 5]
gi|161786011|emb|CAP55593.1|	putative chemotactic signal-response protein cheL [Gluconacetobacter diazotrophicus PAl 5]
gi|161786012|emb|CAP55594.1|	hypothetical protein [Gluconacetobacter diazotrophicus PAl 5]
gi|161786013|emb|CAP55595.1|	Glycosyl transferase [Gluconacetobacter diazotrophicus PAl 5]
gi|161786015|emb|CAP55597.1|	putative flagellar basal-body rod protein flgB [Gluconacetobacter diazotrophicus PAl 5]
gi|161786016|emb|CAP55598.1|	putative flagellar basal-body rod protein flgC [Gluconacetobacter diazotrophicus PAl 5]
gi|161786017|emb|CAP55599.1|	putative flagellin C [Gluconacetobacter diazotrophicus PAl 5]
gi|161786018|emb|CAP55600.1|	putative flagellar hook-basal body complex protein fliE [Gluconacetobacter diazotrophicus PAl 5]
gi|161786019|emb|CAP55601.1|	putative flagellar biosynthetic protein fliQ [Gluconacetobacter diazotrophicus PAl 5]
gi|161786020|emb|CAP55602.1|	putative flagellar biosynthetic protein fliR [Gluconacetobacter diazotrophicus PAl 5]
gi|161786021|emb|CAP55603.1|	putative flagellar biosynthetic protein flhB [Gluconacetobacter diazotrophicus PAl 5]
gi|161786022|emb|CAP55604.1|	putative flagellar hook protein flgE [Gluconacetobacter diazotrophicus PAl 5]
gi|161786023|emb|CAP55605.1|	putative chemoreceptor mcpA (Methyl-accepting chemotaxis protein) [Gluconacetobacter diazotrophicus PAl 5]
gi|161786024|emb|CAP55606.1|	conserved hypothetical protein [Gluconacetobacter diazotrophicus PAl 5]
gi|161786026|emb|CAP55608.1|	putative two component response regulator [Gluconacetobacter diazotrophicus PAl 5]
gi|161786027|emb|CAP55609.1|	hypothetical protein [Gluconacetobacter diazotrophicus PAl 5]
gi|161786028|emb|CAP55610.1|	conserved hypothetical protein [Gluconacetobacter diazotrophicus PAl 5]
gi|161786029|emb|CAP55611.1|	Flagellum-specific ATP synthase [Gluconacetobacter diazotrophicus PAl 5]
gi|161786030|emb|CAP55612.1|	conserved hypothetical protein [Gluconacetobacter diazotrophicus PAl 5]
gi|161786031|emb|CAP55613.1|	conserved protein [Gluconacetobacter diazotrophicus PAl 5]
gi|161786032|emb|CAP55614.1|	putative chemotaxis protein motB (Motility protein B) [Gluconacetobacter diazotrophicus PAl 5]
gi|161786033|emb|CAP55615.1|	putative chemotaxis protein motA (Motility protein A) [Gluconacetobacter diazotrophicus PAl 5]
gi|161786034|emb|CAP55616.1|	hypothetical protein [Gluconacetobacter diazotrophicus PAl 5]
gi|161786035|emb|CAP55617.1|	putative basal-body rod modification protein flgD [Gluconacetobacter diazotrophicus PAl 5]
gi|161786036|emb|CAP55618.1|	hypothetical protein [Gluconacetobacter diazotrophicus PAl 5]
gi|161786037|emb|CAP55619.1|	putative flagellar M-ring protein [Gluconacetobacter diazotrophicus PAl 5]
gi|161786038|emb|CAP55620.1|	putative flagellar motor switch protein fliG [Gluconacetobacter diazotrophicus PAl 5]
gi|161786039|emb|CAP55621.1|	hypothetical protein [Gluconacetobacter diazotrophicus PAl 5]
gi|161786040|emb|CAP55622.1|	putative flagellar motor switch protein fliN [Gluconacetobacter diazotrophicus PAl 5]
gi|161786041|emb|CAP55623.1|	hypothetical protein [Gluconacetobacter diazotrophicus PAl 5]
gi|161786042|emb|CAP55624.1|	putative flagellar biosynthetic protein fliP [Gluconacetobacter diazotrophicus PAl 5]
gi|161786043|emb|CAP55625.1|	Chemoreceptor mcpA (Methyl-accepting chemotaxis protein) [Gluconacetobacter diazotrophicus PAl 5]
gi|161786044|emb|CAP55626.1|	hypothetical protein [Gluconacetobacter diazotrophicus PAl 5]
gi|161786045|emb|CAP55627.1|	putative chemotaxis protein cheY [Gluconacetobacter diazotrophicus PAl 5]
gi|161786046|emb|CAP55628.1|	putative chemotaxis protein cheA [Gluconacetobacter diazotrophicus PAl 5]
gi|161786047|emb|CAP55629.1|	putative chemotaxis protein cheW [Gluconacetobacter diazotrophicus PAl 5]
gi|161786048|emb|CAP55630.1|	putative chemotaxis protein methyltransferase [Gluconacetobacter diazotrophicus PAl 5]
gi|161786049|emb|CAP55631.1|	putative chemotaxis response regulator protein-glutamate methylesterase o group 1 operon [Gluconacetobacter diazotrophicus PAl 5]
gi|161786050|emb|CAP55632.1|	putative chemotaxis protein cheY [Gluconacetobacter diazotrophicus PAl 5]
gi|161786051|emb|CAP55633.1|	putative chemotaxis protein cheD [Gluconacetobacter diazotrophicus PAl 5]
gi|161786052|emb|CAP55634.1|	hypothetical protein [Gluconacetobacter diazotrophicus PAl 5]
gi|161786053|emb|CAP55635.1|	putative flagellar L-ring protein precursor [Gluconacetobacter diazotrophicus PAl 5]
gi|161786054|emb|CAP55636.1|	putative flagellar protein flgA precursor [Gluconacetobacter diazotrophicus PAl 5]
gi|161786055|emb|CAP55637.1|	putative flagellar basal-body rod protein flgG [Gluconacetobacter diazotrophicus PAl 5]
gi|161786056|emb|CAP55638.1|	putative flagellar basal-body rod protein flgF [Gluconacetobacter diazotrophicus PAl 5]
gi|161786057|emb|CAP55639.1|	putative flagellar hook-associated protein [Gluconacetobacter diazotrophicus PAl 5]
gi|161786058|emb|CAP55640.1|	putative flagellar hook-associated protein [Gluconacetobacter diazotrophicus PAl 5]
gi|161786061|emb|CAP55643.1|	putative transcriptional regulator protein [Gluconacetobacter diazotrophicus PAl 5]
gi|161786062|emb|CAP55644.1|	conserved hypothetical protein [Gluconacetobacter diazotrophicus PAl 5]
gi|161786063|emb|CAP55645.1|	putative flagellar motor switch protein fliM [Gluconacetobacter diazotrophicus PAl 5]
gi|161786064|emb|CAP55646.1|	putative flagellar fliL protein [Gluconacetobacter diazotrophicus PAl 5]
gi|161786065|emb|CAP55647.1|	putative Flp/Fap pilin component [Gluconacetobacter diazotrophicus PAl 5]
gi|161786066|emb|CAP55648.1|	conserved hypothetical protein [Gluconacetobacter diazotrophicus PAl 5]
gi|161786067|emb|CAP55649.1|	putative pilus assembly protein [Gluconacetobacter diazotrophicus PAl 5]
gi|161786068|emb|CAP55650.1|	type II and III secretion system protein [Gluconacetobacter diazotrophicus PAl 5]
gi|161786069|emb|CAP55651.1|	putative pilus assembly protein [Gluconacetobacter diazotrophicus PAl 5]
gi|161786070|emb|CAP55652.1|	Type II/IV secretion system protein [Gluconacetobacter diazotrophicus PAl 5]
gi|161786071|emb|CAP55653.1|	putative type II secretion system protein [Gluconacetobacter diazotrophicus PAl 5]
gi|161786072|emb|CAP55654.1|	putative type II secretion system protein [Gluconacetobacter diazotrophicus PAl 5]
gi|161786073|emb|CAP55655.1|	conserved hypothetical protein [Gluconacetobacter diazotrophicus PAl 5]
gi|161786074|emb|CAP55656.1|	conserved hypothetical protein [Gluconacetobacter diazotrophicus PAl 5]
gi|161786075|emb|CAP55657.1|	hypothetical protein [Gluconacetobacter diazotrophicus PAl 5]
gi|161786076|emb|CAP55658.1|	conserved hypothetical protein [Gluconacetobacter diazotrophicus PAl 5]
gi|161786077|emb|CAP55659.1|	putative amine oxidase [Gluconacetobacter diazotrophicus PAl 5]
gi|161786078|emb|CAP55660.1|	putative membrane protein [Gluconacetobacter diazotrophicus PAl 5]
gi|161786079|emb|CAP55661.1|	putative membrane protein [Gluconacetobacter diazotrophicus PAl 5]
gi|161786080|emb|CAP55662.1|	putative membrane protein [Gluconacetobacter diazotrophicus PAl 5]
gi|161786081|emb|CAP55663.1|	putative pyruvate dehydrogenase E2 component [Gluconacetobacter diazotrophicus PAl 5]
gi|161786082|emb|CAP55664.1|	putative pyruvate dehydrogenase E1 component subunit beta [Gluconacetobacter diazotrophicus PAl 5]
gi|161786083|emb|CAP55665.1|	putative pyruvate dehydrogenase E1 component subunit alpha [Gluconacetobacter diazotrophicus PAl 5]
gi|161786084|emb|CAP55666.1|	putative transcriptional regulator, Fis family [Gluconacetobacter diazotrophicus PAl 5]
gi|161786085|emb|CAP55667.1|	putative phosphoribosylaminoimidazole carboxylase ATPase subunit [Gluconacetobacter diazotrophicus PAl 5]
gi|161786086|emb|CAP55668.1|	putative phosphoribosylaminoimidazole carboxylase catalytic subunit [Gluconacetobacter diazotrophicus PAl 5]
gi|161786087|emb|CAP55669.1|	conserved hypothetical protein [Gluconacetobacter diazotrophicus PAl 5]
gi|161786088|emb|CAP55670.1|	conserved hypothetical protein [Gluconacetobacter diazotrophicus PAl 5]
gi|161786089|emb|CAP55671.1|	conserved protein [Gluconacetobacter diazotrophicus PAl 5]
gi|161786090|emb|CAP55672.1|	putative small heat shock protein ibpA [Gluconacetobacter diazotrophicus PAl 5]
gi|161786091|emb|CAP55673.1|	50S ribosomal protein L31 [Gluconacetobacter diazotrophicus PAl 5]
gi|161786092|emb|CAP55674.1|	putative large-conductance mechanosensitive channel [Gluconacetobacter diazotrophicus PAl 5]
gi|161786093|emb|CAP55675.1|	putative guanine deaminase [Gluconacetobacter diazotrophicus PAl 5]
gi|161786094|emb|CAP55676.1|	Acetoin(diacetyl) reductase [Gluconacetobacter diazotrophicus PAl 5]
gi|161786095|emb|CAP55677.1|	hypothetical protein [Gluconacetobacter diazotrophicus PAl 5]
gi|161786097|emb|CAP55679.1|	conserved hypothetical protein [Gluconacetobacter diazotrophicus PAl 5]
gi|161786098|emb|CAP55680.1|	putative oxidoreductase [Gluconacetobacter diazotrophicus PAl 5]
gi|161786099|emb|CAP55681.1|	Putative pterin-4-alpha-carbinolamine dehydratase [Gluconacetobacter diazotrophicus PAl 5]
gi|161786100|emb|CAP55682.1|	ABC transporter ATP-binding protein uup [Gluconacetobacter diazotrophicus PAl 5]
gi|161786101|emb|CAP55683.1|	putative two-component response regulator [Gluconacetobacter diazotrophicus PAl 5]
gi|161786103|emb|CAP55685.1|	putative RNA polymerase sigma-70 factor [Gluconacetobacter diazotrophicus PAl 5]
gi|161786104|emb|CAP55686.1|	putative RNA polymerase sigma-E factor (Sigma-24) [Gluconacetobacter diazotrophicus PAl 5]
gi|161786105|emb|CAP55687.1|	conserved hypothetical protein [Gluconacetobacter diazotrophicus PAl 5]
gi|161786106|emb|CAP55688.1|	putative signal transduction histidine kinase [Gluconacetobacter diazotrophicus PAl 5]
gi|161786107|emb|CAP55689.1|	putative transport ATP-binding protein cydD [Gluconacetobacter diazotrophicus PAl 5]
gi|161786108|emb|CAP55690.1|	putative transport ATP-binding protein cydC [Gluconacetobacter diazotrophicus PAl 5]
gi|161786109|emb|CAP55691.1|	conserved hypothetical protein [Gluconacetobacter diazotrophicus PAl 5]
gi|161786110|emb|CAP55692.1|	putative ATP-dependent DNA helicase recQ [Gluconacetobacter diazotrophicus PAl 5]
gi|161786111|emb|CAP55693.1|	Glycerol-3-phosphate regulon repressor [Gluconacetobacter diazotrophicus PAl 5]
gi|161786112|emb|CAP55694.1|	putative glycerol-3-phosphate dehydrogenase [Gluconacetobacter diazotrophicus PAl 5]
gi|161786113|emb|CAP55695.1|	putative glycerol uptake facilitator protein [Gluconacetobacter diazotrophicus PAl 5]
gi|161786114|emb|CAP55696.1|	putative glycerol kinase [Gluconacetobacter diazotrophicus PAl 5]
gi|161786115|emb|CAP55697.1|	conserved hypothetical protein [Gluconacetobacter diazotrophicus PAl 5]
gi|161786116|emb|CAP55698.1|	putative transcriptional repressor nrdR [Gluconacetobacter diazotrophicus PAl 5]
gi|161786117|emb|CAP55699.1|	N utilization substance protein B homolog [Gluconacetobacter diazotrophicus PAl 5]
gi|161786118|emb|CAP55700.1|	putative thiamine-monophosphate kinase [Gluconacetobacter diazotrophicus PAl 5]
gi|161786119|emb|CAP55701.1|	conserved hypothetical protein [Gluconacetobacter diazotrophicus PAl 5]
gi|161786120|emb|CAP55702.1|	putative oxidoreductase [Gluconacetobacter diazotrophicus PAl 5]
gi|161786121|emb|CAP55703.1|	Glucokinase [Gluconacetobacter diazotrophicus PAl 5]
gi|161786122|emb|CAP55704.1|	Protein-L-isoaspartate O-methyltransferase [Gluconacetobacter diazotrophicus PAl 5]
gi|161786123|emb|CAP55705.1|	putative Outer membrane protein tolC precursor [Gluconacetobacter diazotrophicus PAl 5]
gi|161786124|emb|CAP55706.1|	Valyl-tRNA synthetase [Gluconacetobacter diazotrophicus PAl 5]
gi|161786125|emb|CAP55707.1|	Peptide methionine sulfoxide reductase msrA [Gluconacetobacter diazotrophicus PAl 5]
gi|161786126|emb|CAP55708.1|	putative nitrate transport ATP-binding protein [Gluconacetobacter diazotrophicus PAl 5]
gi|161786127|emb|CAP55709.1|	putative glycine betaine transport system permease protein [Gluconacetobacter diazotrophicus PAl 5]
gi|161786128|emb|CAP55710.1|	Coenzyme A biosynthesis bifunctional protein coaBC (DNA/pantothenat metabolism flavoprotein) [Includes: Phosphopantothenoylcystein decarboxylase (EC 4.1.1.36) (PPCDC) (CoaC); Phosphopantothenate-cysteine ligase (EC 6.3.2.5) (Phosphopantothenoylcysteine synthase (PPC synthetase) (PPCS) (CoaB)] [Gluconacetobacter diazotrophicus PAl 5]
gi|161786129|emb|CAP55711.1|	Ubiquinone/menaquinone biosynthesis methyltransferase ubi [Gluconacetobacter diazotrophicus PAl 5]
gi|161786130|emb|CAP55712.1|	putative formamidopyrimidine-DNA glycosylase [Gluconacetobacter diazotrophicus PAl 5]
gi|161786131|emb|CAP55713.1|	30S ribosomal protein S20 [Gluconacetobacter diazotrophicus PAl 5]
gi|161786132|emb|CAP55714.1|	putative chromosomal replication initiator protein dnaA [Gluconacetobacter diazotrophicus PAl 5]
gi|161786133|emb|CAP55715.1|	DNA polymerase III subunit beta [Gluconacetobacter diazotrophicus PAl 5]
gi|161786134|emb|CAP55716.1|	putative DNA replication and repair protein recF [Gluconacetobacter diazotrophicus PAl 5]
gi|161786135|emb|CAP55717.1|	putative DNA gyrase subunit B [Gluconacetobacter diazotrophicus PAl 5]
gi|161786136|emb|CAP55718.1|	conserved hypothetical protein [Gluconacetobacter diazotrophicus PAl 5]
gi|161786137|emb|CAP55719.1|	Phosphoglycolate phosphatase [Gluconacetobacter diazotrophicus PAl 5]
gi|161786138|emb|CAP55720.1|	putative Bifunctional protein glmU [Includes: UDP-N-acetylglucosamin pyrophosphorylase (EC 2.7.7.23) (N-acetylglucosamine-1-phosphat uridyltransferase); Glucosamine-1-phosphate N-acetyltransferas (EC 2.3.1.157)] [Gluconacetobacter diazotrophicus PAl 5]
gi|161786139|emb|CAP55721.1|	3.1.0 [Gluconacetobacter diazotrophicus PAl 5]
gi|161786140|emb|CAP55722.1|	Thiamine biosynthesis oxidoreductase thiO [Gluconacetobacter diazotrophicus PAl 5]
gi|161786141|emb|CAP55723.1|	putative thiamine biosynthesis protein ThiS [Gluconacetobacter diazotrophicus PAl 5]
gi|161786142|emb|CAP55724.1|	Thiazole biosynthesis protein thiG [Gluconacetobacter diazotrophicus PAl 5]
gi|161786143|emb|CAP55725.1|	Thiamine-phosphate pyrophosphorylase [Gluconacetobacter diazotrophicus PAl 5]
gi|161786145|emb|CAP55727.1|	putative Na+/H+ antiporter [Gluconacetobacter diazotrophicus PAl 5]
gi|161786146|emb|CAP55728.1|	putative isoquinoline 1-oxidoreductase subunit alpha [Gluconacetobacter diazotrophicus PAl 5]
gi|161786147|emb|CAP55729.1|	putative isoquinoline 1-oxidoreductase subunit beta [Gluconacetobacter diazotrophicus PAl 5]
gi|161786148|emb|CAP55730.1|	Alcohol dehydrogenase cytochrome c subunit precursor [Gluconacetobacter diazotrophicus PAl 5]
gi|161786149|emb|CAP55731.1|	putative mechanosensitive ion channel [Gluconacetobacter diazotrophicus PAl 5]
gi|161786150|emb|CAP55732.1|	putative cationic amino acid transporter [Gluconacetobacter diazotrophicus PAl 5]
gi|161786151|emb|CAP55733.1|	putative acetylhydrolase [Gluconacetobacter diazotrophicus PAl 5]
gi|161786152|emb|CAP55734.1|	putative undecaprenyl-diphosphatase [Gluconacetobacter diazotrophicus PAl 5]
gi|161786153|emb|CAP55735.1|	putative toluene tolerance protein [Gluconacetobacter diazotrophicus PAl 5]
gi|161786154|emb|CAP55736.1|	putatie exported protein [Gluconacetobacter diazotrophicus PAl 5]
gi|161786155|emb|CAP55737.1|	putative membrane protein [Gluconacetobacter diazotrophicus PAl 5]
gi|161786156|emb|CAP55738.1|	putative membrane-bound lytic murein transglycosylase B precursor [Gluconacetobacter diazotrophicus PAl 5]
gi|161786157|emb|CAP55739.1|	putative rare lipoprotein A precursor [Gluconacetobacter diazotrophicus PAl 5]
gi|161786158|emb|CAP55740.1|	putative penicillin-binding protein 5 precursor [Gluconacetobacter diazotrophicus PAl 5]
gi|161786159|emb|CAP55741.1|	putative thymidylate kinase [Gluconacetobacter diazotrophicus PAl 5]
gi|161786160|emb|CAP55742.1|	putative DNA polymerase III delta' subunit [Gluconacetobacter diazotrophicus PAl 5]
gi|161786161|emb|CAP55743.1|	Methionyl-tRNA synthetase [Gluconacetobacter diazotrophicus PAl 5]
gi|161786162|emb|CAP55744.1|	putative deoxyribonuclease [Gluconacetobacter diazotrophicus PAl 5]
gi|161786163|emb|CAP55745.1|	putative beta-lactamase-like [Gluconacetobacter diazotrophicus PAl 5]
gi|161786164|emb|CAP55746.1|	PrkA serine protein kinase [Gluconacetobacter diazotrophicus PAl 5]
gi|161786165|emb|CAP55747.1|	conserved hypothetical protein [Gluconacetobacter diazotrophicus PAl 5]
gi|161786166|emb|CAP55748.1|	putative stage V sporulation protein R [Gluconacetobacter diazotrophicus PAl 5]
gi|161786167|emb|CAP55749.1|	putative methylamine dehydrogenase heavy chain precursor [Gluconacetobacter diazotrophicus PAl 5]
gi|161786168|emb|CAP55750.1|	putative methylamine dehydrogenase light chain precursor [Gluconacetobacter diazotrophicus PAl 5]
gi|161786169|emb|CAP55751.1|	putative cytochrome c-552 [Gluconacetobacter diazotrophicus PAl 5]
gi|161786170|emb|CAP55752.1|	putative cytochrome c-552 [Gluconacetobacter diazotrophicus PAl 5]
gi|161786171|emb|CAP55753.1|	putative nucleoside 2-deoxyribosyltransferase [Gluconacetobacter diazotrophicus PAl 5]
gi|161786172|emb|CAP55754.1|	Inosine-5'-monophosphate dehydrogenase [Gluconacetobacter diazotrophicus PAl 5]
gi|161786173|emb|CAP55755.1|	putative ribosomal RNA small subunit methyltransferase B [Gluconacetobacter diazotrophicus PAl 5]
gi|161786174|emb|CAP55756.1|	putative cell volume regulation protein A [Gluconacetobacter diazotrophicus PAl 5]
gi|161786175|emb|CAP55757.1|	conserved protein [Gluconacetobacter diazotrophicus PAl 5]
gi|161786176|emb|CAP55758.1|	putative DNA-binding response regulator mtrA [Gluconacetobacter diazotrophicus PAl 5]
gi|161786177|emb|CAP55759.1|	putative exodeoxyribonuclease III protein [Gluconacetobacter diazotrophicus PAl 5]
gi|161786179|emb|CAP55761.1|	putative UvrABC system protein C (Protein uvrC) (Excinuclease ABC subunit C) [Gluconacetobacter diazotrophicus PAl 5]
gi|161786180|emb|CAP55762.1|	putative CDP-diacylglycerol--glycerol-3-phosphate 3-phosphatidyltransferas [Gluconacetobacter diazotrophicus PAl 5]
gi|161786181|emb|CAP55763.1|	hypothetical protein [Gluconacetobacter diazotrophicus PAl 5]
gi|161786182|emb|CAP55764.1|	putative molybdopterin-converting factor subunit 1 [Gluconacetobacter diazotrophicus PAl 5]
gi|161786183|emb|CAP55765.1|	putative molybdopterin-converting factor subunit 2 [Gluconacetobacter diazotrophicus PAl 5]
gi|161786184|emb|CAP55766.1|	Ribonucleoside-diphosphate reductase large subunit [Gluconacetobacter diazotrophicus PAl 5]
gi|161786185|emb|CAP55767.1|	putative ribonucleotide reductase small subunit [Gluconacetobacter diazotrophicus PAl 5]
gi|161786186|emb|CAP55768.1|	putative methyltransferase [Gluconacetobacter diazotrophicus PAl 5]
gi|161786187|emb|CAP55769.1|	putative octaprenyl-diphosphate synthase [Gluconacetobacter diazotrophicus PAl 5]
gi|161786188|emb|CAP55770.1|	putative glutamate racemase [Gluconacetobacter diazotrophicus PAl 5]
gi|161786189|emb|CAP55771.1|	Orotate phosphoribosyltransferase [Gluconacetobacter diazotrophicus PAl 5]
gi|161786190|emb|CAP55772.1|	hypothetical protein [Gluconacetobacter diazotrophicus PAl 5]
gi|161786191|emb|CAP55773.1|	Citrate synthase [Gluconacetobacter diazotrophicus PAl 5]
gi|161786192|emb|CAP55774.1|	putative phosphoglycerate mutase [Gluconacetobacter diazotrophicus PAl 5]
gi|161786193|emb|CAP55775.1|	putative chorismate mutase [Gluconacetobacter diazotrophicus PAl 5]
gi|161786194|emb|CAP55776.1|	putative phosphoesterases [Gluconacetobacter diazotrophicus PAl 5]
gi|161786195|emb|CAP55777.1|	putative membrane protein [Gluconacetobacter diazotrophicus PAl 5]
gi|161786197|emb|CAP55779.1|	Acetyl-CoA hydrolase [Gluconacetobacter diazotrophicus PAl 5]
gi|161786198|emb|CAP55780.1|	putative chromosome segregation protein SMC [Gluconacetobacter diazotrophicus PAl 5]
gi|161786199|emb|CAP55781.1|	Thioredoxin protein [Gluconacetobacter diazotrophicus PAl 5]
gi|161786200|emb|CAP55782.1|	putative transporter protein [Gluconacetobacter diazotrophicus PAl 5]
gi|161786201|emb|CAP55783.1|	putative magnesium and cobalt efflux protein corC [Gluconacetobacter diazotrophicus PAl 5]
gi|161786202|emb|CAP55784.1|	conserved hypothetical protein [Gluconacetobacter diazotrophicus PAl 5]
gi|161786203|emb|CAP55785.1|	putative PhoH-like protein [Gluconacetobacter diazotrophicus PAl 5]
gi|161786204|emb|CAP55786.1|	conserved hypothetical protein [Gluconacetobacter diazotrophicus PAl 5]
gi|161786205|emb|CAP55787.1|	putative surface antigen [Gluconacetobacter diazotrophicus PAl 5]
gi|161786208|emb|CAP55790.1|	putative two-component response regulator [Gluconacetobacter diazotrophicus PAl 5]
gi|161786209|emb|CAP55791.1|	putative membrane protein [Gluconacetobacter diazotrophicus PAl 5]
gi|161786210|emb|CAP55792.1|	putative membrane protein [Gluconacetobacter diazotrophicus PAl 5]
gi|161786211|emb|CAP55793.1|	Transcriptional regulator, CarD family [Gluconacetobacter diazotrophicus PAl 5]
gi|161786212|emb|CAP55794.1|	conserved hypothetical protein [Gluconacetobacter diazotrophicus PAl 5]
gi|161786213|emb|CAP55795.1|	putative alcohol dehydrogenase class 3 [Gluconacetobacter diazotrophicus PAl 5]
gi|161786214|emb|CAP55796.1|	Esterase protein [Gluconacetobacter diazotrophicus PAl 5]
gi|161786215|emb|CAP55797.1|	conserved hypothetical protein [Gluconacetobacter diazotrophicus PAl 5]
gi|161786216|emb|CAP55798.1|	putative tryptophanyl-tRNA synthetase [Gluconacetobacter diazotrophicus PAl 5]
gi|161786217|emb|CAP55799.1|	putative peptidyl-prolyl cis-trans isomerase Mip precursor [Gluconacetobacter diazotrophicus PAl 5]
gi|161786218|emb|CAP55800.1|	Argininosuccinate synthase [Gluconacetobacter diazotrophicus PAl 5]
gi|161786219|emb|CAP55801.1|	conserved hypothetical protein [Gluconacetobacter diazotrophicus PAl 5]
gi|161786220|emb|CAP55802.1|	putative hemolysin A [Gluconacetobacter diazotrophicus PAl 5]
gi|161786221|emb|CAP55803.1|	1-deoxy-D-xylulose-5-phosphate synthase [Gluconacetobacter diazotrophicus PAl 5]
gi|161786222|emb|CAP55804.1|	Geranyltranstransferase [Gluconacetobacter diazotrophicus PAl 5]
gi|161786223|emb|CAP55805.1|	putative exodeoxyribonuclease VII small subunit [Gluconacetobacter diazotrophicus PAl 5]
gi|161786224|emb|CAP55806.1|	putative sulfurtransferase tusA [Gluconacetobacter diazotrophicus PAl 5]
gi|161786225|emb|CAP55807.1|	Glucokinase protein [Gluconacetobacter diazotrophicus PAl 5]
gi|161786226|emb|CAP55808.1|	putative ribosomal RNA large subunit methyltransferase J [Gluconacetobacter diazotrophicus PAl 5]
gi|161786227|emb|CAP55809.1|	Exopolyphosphatase protein [Gluconacetobacter diazotrophicus PAl 5]
gi|161786228|emb|CAP55810.1|	putative signalling protein, GGDEF family [Gluconacetobacter diazotrophicus PAl 5]
gi|161786230|emb|CAP55812.1|	hypothetical protein [Gluconacetobacter diazotrophicus PAl 5]
gi|161786232|emb|CAP55814.1|	hypothetical protein [Gluconacetobacter diazotrophicus PAl 5]
gi|161786234|emb|CAP55816.1|	putative membrane protein [Gluconacetobacter diazotrophicus PAl 5]
gi|161786235|emb|CAP55817.1|	D-3-phosphoglycerate dehydrogenase [Gluconacetobacter diazotrophicus PAl 5]
gi|161786236|emb|CAP55818.1|	Inositol-1-monophosphatase [Gluconacetobacter diazotrophicus PAl 5]
gi|161786237|emb|CAP55819.1|	putative cytochrome c homolog [Gluconacetobacter diazotrophicus PAl 5]
gi|161786238|emb|CAP55820.1|	putative 3-deoxy-manno-octulosonate cytidylyltransferase [Gluconacetobacter diazotrophicus PAl 5]
gi|161786239|emb|CAP55821.1|	putative P-protein [Includes: Chorismate mutase (EC 5.4.99.5) (CM); Prephenat dehydratase (EC 4.2.1.51) (PDT) [Gluconacetobacter diazotrophicus PAl 5]
gi|161786240|emb|CAP55822.1|	Dihydrodipicolinate synthase [Gluconacetobacter diazotrophicus PAl 5]
gi|161786241|emb|CAP55823.1|	putative SsrA-binding protein [Gluconacetobacter diazotrophicus PAl 5]
gi|161786242|emb|CAP55824.1|	Cold shock-like protein cspE [Gluconacetobacter diazotrophicus PAl 5]
gi|161786244|emb|CAP55826.1|	conserved protein [Gluconacetobacter diazotrophicus PAl 5]
gi|161786245|emb|CAP55827.1|	putative ATP-dependent DNA helicase recG [Gluconacetobacter diazotrophicus PAl 5]
gi|161786246|emb|CAP55828.1|	conserved hypothetical protein [Gluconacetobacter diazotrophicus PAl 5]
gi|161786247|emb|CAP55829.1|	putatve transcription-repair coupling factor [Gluconacetobacter diazotrophicus PAl 5]
gi|161786248|emb|CAP55830.1|	3-oxoacyl-[acyl-carrier-protein] reductase [Gluconacetobacter diazotrophicus PAl 5]
gi|161786249|emb|CAP55831.1|	hypothetical protein [Gluconacetobacter diazotrophicus PAl 5]
gi|161786250|emb|CAP55832.1|	putative membrane protein [Gluconacetobacter diazotrophicus PAl 5]
gi|161786251|emb|CAP55833.1|	putative hydrolase protein [Gluconacetobacter diazotrophicus PAl 5]
gi|161786252|emb|CAP55834.1|	putative tyrosine decarboxylase [Gluconacetobacter diazotrophicus PAl 5]
gi|161786253|emb|CAP55835.1|	putative cobalamin biosynthesis protein cobT [Gluconacetobacter diazotrophicus PAl 5]
gi|161786254|emb|CAP55836.1|	putative aerobic cobaltochelatase cobS subunit (EC 6.6.1.2) (Hydrogenobyrini acid a,c-diamide cobaltochelatase cobS subunit [Gluconacetobacter diazotrophicus PAl 5]
gi|161786255|emb|CAP55837.1|	putative chaperone protein dnaJ [Gluconacetobacter diazotrophicus PAl 5]
gi|161786256|emb|CAP55838.1|	BolA-like protein [Gluconacetobacter diazotrophicus PAl 5]
gi|161786257|emb|CAP55839.1|	putative outer membrane lipoprotein carrier protein LolA [Gluconacetobacter diazotrophicus PAl 5]
gi|161786258|emb|CAP55840.1|	Lipoyltransferase protein [Gluconacetobacter diazotrophicus PAl 5]
gi|161786259|emb|CAP55841.1|	UTP--glucose-1-phosphate uridylyltransferase [Gluconacetobacter diazotrophicus PAl 5]
gi|161786260|emb|CAP55842.1|	Phosphomannomutase [Gluconacetobacter diazotrophicus PAl 5]
gi|161786261|emb|CAP55843.1|	conserved hypothetical protein [Gluconacetobacter diazotrophicus PAl 5]
gi|161786262|emb|CAP55844.1|	putative molybdenum cofactor biosynthesis protein A [Gluconacetobacter diazotrophicus PAl 5]
gi|161786263|emb|CAP55845.1|	methyltransferase [Gluconacetobacter diazotrophicus PAl 5]
gi|161786264|emb|CAP55846.1|	putative phosphoribosyltransferase [Gluconacetobacter diazotrophicus PAl 5]
gi|161786265|emb|CAP55847.1|	Glutaredoxin-3 [Gluconacetobacter diazotrophicus PAl 5]
gi|161786266|emb|CAP55848.1|	conserved hypothetical protein [Gluconacetobacter diazotrophicus PAl 5]
gi|161786267|emb|CAP55849.1|	conserved hypothetical protein [Gluconacetobacter diazotrophicus PAl 5]
gi|161786268|emb|CAP55850.1|	putative 6-phosphogluconolactonase [Gluconacetobacter diazotrophicus PAl 5]
gi|161786269|emb|CAP55851.1|	3-demethylubiquinone-9 3-methyltransferase [Gluconacetobacter diazotrophicus PAl 5]
gi|161786270|emb|CAP55852.1|	Aspartokinase protein [Gluconacetobacter diazotrophicus PAl 5]
gi|161786271|emb|CAP55853.1|	putative 2-nitropropane dioxygenase [Gluconacetobacter diazotrophicus PAl 5]
gi|161786272|emb|CAP55854.1|	hypothetical protein [Gluconacetobacter diazotrophicus PAl 5]
gi|161786274|emb|CAP55856.1|	4-hydroxy-3-methylbut-2-en-1-yl diphosphate synthase [Gluconacetobacter diazotrophicus PAl 5]
gi|161786275|emb|CAP55857.1|	Histidyl-tRNA synthetase [Gluconacetobacter diazotrophicus PAl 5]
gi|161786276|emb|CAP55858.1|	putative peptide chain release factor 1 [Gluconacetobacter diazotrophicus PAl 5]
gi|161786277|emb|CAP55859.1|	putative exported protein [Gluconacetobacter diazotrophicus PAl 5]
gi|161786278|emb|CAP55860.1|	putative hemK homolog protein [Gluconacetobacter diazotrophicus PAl 5]
gi|161786280|emb|CAP55862.1|	putative adenosylmethionine-8-amino-7-oxononanoate aminotransferase [Gluconacetobacter diazotrophicus PAl 5]
gi|161786281|emb|CAP55863.1|	putative 8-amino-7-oxononanoate synthase [Gluconacetobacter diazotrophicus PAl 5]
gi|161786282|emb|CAP55864.1|	conserved hypothetical protein [Gluconacetobacter diazotrophicus PAl 5]
gi|161786283|emb|CAP55865.1|	putative biotin synthesis protein [Gluconacetobacter diazotrophicus PAl 5]
gi|161786284|emb|CAP55866.1|	putative lexA repressor [Gluconacetobacter diazotrophicus PAl 5]
gi|161786285|emb|CAP55867.1|	putative molybdopterin biosynthesis protein moeA [Gluconacetobacter diazotrophicus PAl 5]
gi|161786286|emb|CAP55868.1|	putative 50S ribosomal protein L33 (RRP-L33) [Gluconacetobacter diazotrophicus PAl 5]
gi|161786287|emb|CAP55869.1|	putative septum formation initiator protein [Gluconacetobacter diazotrophicus PAl 5]
gi|161786288|emb|CAP55870.1|	Enolase protein [Gluconacetobacter diazotrophicus PAl 5]
gi|161786289|emb|CAP55871.1|	putative membrane protein [Gluconacetobacter diazotrophicus PAl 5]
gi|161786290|emb|CAP55872.1|	putative 2-dehydro-3-deoxyphosphooctonate aldolase [Gluconacetobacter diazotrophicus PAl 5]
gi|161786291|emb|CAP55873.1|	CTP synthase [Gluconacetobacter diazotrophicus PAl 5]
gi|161786292|emb|CAP55874.1|	protein translocase subunit secG [Gluconacetobacter diazotrophicus PAl 5]
gi|161786293|emb|CAP55875.1|	putative triosephosphate isomerase [Gluconacetobacter diazotrophicus PAl 5]
gi|161786294|emb|CAP55876.1|	Peptidyl-prolyl cis-trans isomerase D [Gluconacetobacter diazotrophicus PAl 5]
gi|161786295|emb|CAP55877.1|	Anthranilate synthase component 1 [Gluconacetobacter diazotrophicus PAl 5]
gi|161786296|emb|CAP55878.1|	putative mnthranilate synthase component 2 [Gluconacetobacter diazotrophicus PAl 5]
gi|161786297|emb|CAP55879.1|	putative anthranilate phosphoribosyltransferase [Gluconacetobacter diazotrophicus PAl 5]
gi|161786298|emb|CAP55880.1|	putative indole-3-glycerol phosphate synthase [Gluconacetobacter diazotrophicus PAl 5]
gi|161786299|emb|CAP55881.1|	Molybdenum cofactor biosynthesis protein C [Gluconacetobacter diazotrophicus PAl 5]
gi|161786300|emb|CAP55882.1|	Pyruvate dehydrogenase E1 component subunit alpha [Gluconacetobacter diazotrophicus PAl 5]
gi|161786301|emb|CAP55883.1|	Pyruvate dehydrogenase E1 component subunit beta [Gluconacetobacter diazotrophicus PAl 5]
gi|161786302|emb|CAP55884.1|	Dihydrolipoamid acetyltransferase component of pyruvate dehydrogenase complex [Gluconacetobacter diazotrophicus PAl 5]
gi|161786303|emb|CAP55885.1|	putative dihydrolipoyl dehydrogenase [Gluconacetobacter diazotrophicus PAl 5]
gi|161786304|emb|CAP55886.1|	putative lipoyl synthase [Gluconacetobacter diazotrophicus PAl 5]
gi|161786305|emb|CAP55887.1|	Cyclase/dehydrase protein [Gluconacetobacter diazotrophicus PAl 5]
gi|161786306|emb|CAP55888.1|	hypothetical protein [Gluconacetobacter diazotrophicus PAl 5]
gi|161786307|emb|CAP55889.1|	putative molybdenum transport protein modE [Gluconacetobacter diazotrophicus PAl 5]
gi|161786308|emb|CAP55890.1|	putative chemoreceptor mcpA (Methyl-accepting chemotaxis protein) [Gluconacetobacter diazotrophicus PAl 5]
gi|161786309|emb|CAP55891.1|	putative TonB-dependent receptor [Gluconacetobacter diazotrophicus PAl 5]
gi|161786311|emb|CAP55893.1|	putative CinA-like [Gluconacetobacter diazotrophicus PAl 5]
gi|161786312|emb|CAP55894.1|	putative phosphatidylglycerophosphatase [Gluconacetobacter diazotrophicus PAl 5]
gi|161786313|emb|CAP55895.1|	putative soluble lytic murein transglycosylase precursor [Gluconacetobacter diazotrophicus PAl 5]
gi|161786315|emb|CAP55897.1|	ptative adenylosuccinate lyase [Gluconacetobacter diazotrophicus PAl 5]
gi|161786316|emb|CAP55898.1|	conserved protein [Gluconacetobacter diazotrophicus PAl 5]
gi|161786317|emb|CAP55899.1|	Phosphoribosylaminoimidazole-succinocarboxamide synthase [Gluconacetobacter diazotrophicus PAl 5]
gi|161786318|emb|CAP55900.1|	putative phosphoribosylformylglycinamidine synthase [Gluconacetobacter diazotrophicus PAl 5]
gi|161786319|emb|CAP55901.1|	hypothetical protein [Gluconacetobacter diazotrophicus PAl 5]
gi|161786320|emb|CAP55902.1|	Phosphoribosylformylglycinamidine synthase I [Gluconacetobacter diazotrophicus PAl 5]
gi|161786321|emb|CAP55903.1|	Phosphoribosylformylglycinamidine synthase II [Gluconacetobacter diazotrophicus PAl 5]
gi|161786322|emb|CAP55904.1|	putative bolA protein [Gluconacetobacter diazotrophicus PAl 5]
gi|161786323|emb|CAP55905.1|	putative monothiol glutaredoxin [Gluconacetobacter diazotrophicus PAl 5]
gi|161786324|emb|CAP55906.1|	hypothetical protein [Gluconacetobacter diazotrophicus PAl 5]
gi|161786325|emb|CAP55907.1|	conserved hypothetical protein [Gluconacetobacter diazotrophicus PAl 5]
gi|161786326|emb|CAP55908.1|	putative cardiolipin synthetase 1 [Gluconacetobacter diazotrophicus PAl 5]
gi|161786327|emb|CAP55909.1|	putative endonuclease/exonuclease/phosphatase family [Gluconacetobacter diazotrophicus PAl 5]
gi|161786328|emb|CAP55910.1|	putative inner membrane protein [Gluconacetobacter diazotrophicus PAl 5]
gi|161786329|emb|CAP55911.1|	3-mercaptopyruvate sulfurtransferase [Gluconacetobacter diazotrophicus PAl 5]
gi|161786330|emb|CAP55912.1|	putative cystathionine beta-lyase [Gluconacetobacter diazotrophicus PAl 5]
gi|161786332|emb|CAP55914.1|	putative beta-lactamase precursor [Gluconacetobacter diazotrophicus PAl 5]
gi|161786333|emb|CAP55915.1|	putative Mg chelatase-related protein [Gluconacetobacter diazotrophicus PAl 5]
gi|161786334|emb|CAP55916.1|	putative HTH-type transcriptional regulator [Gluconacetobacter diazotrophicus PAl 5]
gi|161786335|emb|CAP55917.1|	putative membrane protein [Gluconacetobacter diazotrophicus PAl 5]
gi|161786336|emb|CAP55918.1|	putative transcriptional regulator NmrA-like [Gluconacetobacter diazotrophicus PAl 5]
gi|161786337|emb|CAP55919.1|	conserved hypothetical protein [Gluconacetobacter diazotrophicus PAl 5]
gi|161786338|emb|CAP55920.1|	conserved hypothetical protein [Gluconacetobacter diazotrophicus PAl 5]
gi|161786339|emb|CAP55921.1|	putative transcriptional regulator, PadR-like family [Gluconacetobacter diazotrophicus PAl 5]
gi|161786342|emb|CAP55924.1|	conserved hypothetical protein [Gluconacetobacter diazotrophicus PAl 5]
gi|161786343|emb|CAP55925.1|	hypothetical protein [Gluconacetobacter diazotrophicus PAl 5]
gi|161786346|emb|CAP55928.1|	putative DNA repair protein radC [Gluconacetobacter diazotrophicus PAl 5]
gi|161786347|emb|CAP55929.1|	putative phosphoglycolate phosphatase [Gluconacetobacter diazotrophicus PAl 5]
gi|161786348|emb|CAP55930.1|	putative DNA repair protein radC [Gluconacetobacter diazotrophicus PAl 5]
gi|161786349|emb|CAP55931.1|	putative DNA helicase II [Gluconacetobacter diazotrophicus PAl 5]
gi|161786350|emb|CAP55932.1|	putative ribosomal protein L11 methyltransferase [Gluconacetobacter diazotrophicus PAl 5]
gi|161786351|emb|CAP55933.1|	Peptidase M24 [Gluconacetobacter diazotrophicus PAl 5]
gi|161786352|emb|CAP55934.1|	Isocitrate dehydrogenase [Gluconacetobacter diazotrophicus PAl 5]
gi|161786353|emb|CAP55935.1|	conserved hypothetical protein [Gluconacetobacter diazotrophicus PAl 5]
gi|161786354|emb|CAP55936.1|	putative polysaccharide deacetylase [Gluconacetobacter diazotrophicus PAl 5]
gi|161786355|emb|CAP55937.1|	putative serine-pyruvate aminotransferase [Gluconacetobacter diazotrophicus PAl 5]
gi|161786356|emb|CAP55938.1|	N-carbamoyl-L-amino acid hydrolase [Gluconacetobacter diazotrophicus PAl 5]
gi|161786357|emb|CAP55939.1|	putative gamma-glutamyltranspeptidase precursor [Gluconacetobacter diazotrophicus PAl 5]
gi|161786358|emb|CAP55940.1|	putative glutamyl-tRNA(Gln) amidotransferase subunit A [Gluconacetobacter diazotrophicus PAl 5]
gi|161786359|emb|CAP55941.1|	hypothetical protein [Gluconacetobacter diazotrophicus PAl 5]
gi|161786360|emb|CAP55942.1|	conserved hypothetical protein [Gluconacetobacter diazotrophicus PAl 5]
gi|161786361|emb|CAP55943.1|	putative transcriptional regulator, LysR family [Gluconacetobacter diazotrophicus PAl 5]
gi|161786362|emb|CAP55944.1|	putative xanthine dehydrogenase chaperone [Gluconacetobacter diazotrophicus PAl 5]
gi|161786363|emb|CAP55945.1|	putative xanthine dehydrogenase/oxidase [Gluconacetobacter diazotrophicus PAl 5]
gi|161786364|emb|CAP55946.1|	putative xanthine dehydrogenase, xdhA [Gluconacetobacter diazotrophicus PAl 5]
gi|161786365|emb|CAP55947.1|	D-hydantoinase protein (Dihydropyrimidinase) (DHPase) [Gluconacetobacter diazotrophicus PAl 5]
gi|161786366|emb|CAP55948.1|	putative N-carbamoyl-L-amino acid amidohydrolase [Gluconacetobacter diazotrophicus PAl 5]
gi|161786367|emb|CAP55949.1|	Omega-amino acid--pyruvate aminotransferase [Gluconacetobacter diazotrophicus PAl 5]
gi|161786368|emb|CAP55950.1|	putative allantoin permease [Gluconacetobacter diazotrophicus PAl 5]
gi|161786369|emb|CAP55951.1|	putative CDP-diacylglycerol pyrophosphatase [Gluconacetobacter diazotrophicus PAl 5]
gi|161786370|emb|CAP55952.1|	putative guanosine-5'-triphosphate,3'-diphosphate pyrophosphatase [Gluconacetobacter diazotrophicus PAl 5]
gi|161786371|emb|CAP55953.1|	putative polyphosphate kinase [Gluconacetobacter diazotrophicus PAl 5]
gi|161786372|emb|CAP55954.1|	putative DNA replication [Gluconacetobacter diazotrophicus PAl 5]
gi|161786373|emb|CAP55955.1|	putative phosphoribosylformylglycinamidine cyclo-ligase [Gluconacetobacter diazotrophicus PAl 5]
gi|161786374|emb|CAP55956.1|	putative trifunctional purine biosynthetic protein adenosine-3 [Gluconacetobacter diazotrophicus PAl 5]
gi|161786375|emb|CAP55957.1|	Nucleoside diphosphate kinase [Gluconacetobacter diazotrophicus PAl 5]
gi|161786376|emb|CAP55958.1|	putative ABC transporter ATP-binding protein [Gluconacetobacter diazotrophicus PAl 5]
gi|161786377|emb|CAP55959.1|	putative outer membrane protein [Gluconacetobacter diazotrophicus PAl 5]
gi|161786378|emb|CAP55960.1|	putative multidrug resistance protein mdtO [Gluconacetobacter diazotrophicus PAl 5]
gi|161786379|emb|CAP55961.1|	putative secretion protein, HlyD-family [Gluconacetobacter diazotrophicus PAl 5]
gi|161786380|emb|CAP55962.1|	putative membrane protein [Gluconacetobacter diazotrophicus PAl 5]
gi|161786381|emb|CAP55963.1|	conserved hypothetical protein [Gluconacetobacter diazotrophicus PAl 5]
gi|161786382|emb|CAP55964.1|	putative hydrolase protein [Gluconacetobacter diazotrophicus PAl 5]
gi|161786383|emb|CAP55965.1|	hypothetical protein [Gluconacetobacter diazotrophicus PAl 5]
gi|161786384|emb|CAP55966.1|	putative aminotransferase protein [Gluconacetobacter diazotrophicus PAl 5]
gi|161786385|emb|CAP55967.1|	putative capsular polysaccharide biosynthesis protein capD [Gluconacetobacter diazotrophicus PAl 5]
gi|161786386|emb|CAP55968.1|	putative glycosyl transferase [Gluconacetobacter diazotrophicus PAl 5]
gi|161786387|emb|CAP55969.1|	conserved hypothetical protein [Gluconacetobacter diazotrophicus PAl 5]
gi|161786388|emb|CAP55970.1|	putative transcriptional Regulator, MarR family [Gluconacetobacter diazotrophicus PAl 5]
gi|161786389|emb|CAP55971.1|	putative cytosol aminopeptidase [Gluconacetobacter diazotrophicus PAl 5]
gi|161786390|emb|CAP55972.1|	putative helicase [Gluconacetobacter diazotrophicus PAl 5]
gi|161786391|emb|CAP55973.1|	putative RNA-binding S4 [Gluconacetobacter diazotrophicus PAl 5]
gi|161786392|emb|CAP55974.1|	putative ferredoxin [Gluconacetobacter diazotrophicus PAl 5]
gi|161786393|emb|CAP55975.1|	putative cytochrome o ubiquinol oxidase protein cyoD [Gluconacetobacter diazotrophicus PAl 5]
gi|161786394|emb|CAP55976.1|	putative cytochrome o ubiquinol oxidase subunit 3 [Gluconacetobacter diazotrophicus PAl 5]
gi|161786395|emb|CAP55977.1|	Ubiquinol oxidase subunit 1 [Gluconacetobacter diazotrophicus PAl 5]
gi|161786396|emb|CAP55978.1|	Ubiquinol oxidase subunit 2 precursor [Gluconacetobacter diazotrophicus PAl 5]
gi|161786398|emb|CAP55980.1|	putative membrane protein [Gluconacetobacter diazotrophicus PAl 5]
gi|161786400|emb|CAP55982.1|	putative 2'-5' RNA ligase [Gluconacetobacter diazotrophicus PAl 5]
gi|161786401|emb|CAP55983.1|	Alcohol dehydrogenase [acceptor] precursor [Gluconacetobacter diazotrophicus PAl 5]
gi|161786402|emb|CAP55984.1|	putative alcohol dehydrogenase cytochrome c subunit precursor [Gluconacetobacter diazotrophicus PAl 5]
gi|161786403|emb|CAP55985.1|	putative NAD-dependent deacetylase [Gluconacetobacter diazotrophicus PAl 5]
gi|161786404|emb|CAP55986.1|	conserved hypothetical protein [Gluconacetobacter diazotrophicus PAl 5]
gi|161786405|emb|CAP55987.1|	putative multiple antibiotic resistance protein marC [Gluconacetobacter diazotrophicus PAl 5]
gi|161786406|emb|CAP55988.1|	putative membrane protein [Gluconacetobacter diazotrophicus PAl 5]
gi|161786407|emb|CAP55989.1|	putative Lysyl-tRNA synthetase [Gluconacetobacter diazotrophicus PAl 5]
gi|161786408|emb|CAP55990.1|	putative Helicase [Gluconacetobacter diazotrophicus PAl 5]
gi|161786409|emb|CAP55991.1|	putative cold-shock DNA-binding domain protein [Gluconacetobacter diazotrophicus PAl 5]
gi|161786410|emb|CAP55992.1|	60 kDa chaperonin [Gluconacetobacter diazotrophicus PAl 5]
gi|161786411|emb|CAP55993.1|	10 kDa chaperonin [Gluconacetobacter diazotrophicus PAl 5]
gi|161786413|emb|CAP55995.1|	putative Usg-like protein [Gluconacetobacter diazotrophicus PAl 5]
gi|161786414|emb|CAP55996.1|	conserved hypothetical protein [Gluconacetobacter diazotrophicus PAl 5]
gi|161786415|emb|CAP55997.1|	Dienelactone hydrolase [Gluconacetobacter diazotrophicus PAl 5]
gi|161786416|emb|CAP55998.1|	5'-methylthioadenosine phosphorylase [Gluconacetobacter diazotrophicus PAl 5]
gi|161786417|emb|CAP55999.1|	putative cytochrome c [Gluconacetobacter diazotrophicus PAl 5]
gi|161786418|emb|CAP56000.1|	putative cytochrome b [Gluconacetobacter diazotrophicus PAl 5]
gi|161786419|emb|CAP56001.1|	putative coproporphyrinogen 3 oxidase, aerobic [Gluconacetobacter diazotrophicus PAl 5]
gi|161786420|emb|CAP56002.1|	hypothetical protein [Gluconacetobacter diazotrophicus PAl 5]
gi|161786421|emb|CAP56003.1|	putative iron ABC transporter ATP-binding protein [Gluconacetobacter diazotrophicus PAl 5]
gi|161786422|emb|CAP56004.1|	putative vitamin B12 import system permease protein btuC [Gluconacetobacter diazotrophicus PAl 5]
gi|161786423|emb|CAP56005.1|	Periplasmic binding protein [Gluconacetobacter diazotrophicus PAl 5]
gi|161786424|emb|CAP56006.1|	putative small MutS related protein [Gluconacetobacter diazotrophicus PAl 5]
gi|161786425|emb|CAP56007.1|	putative cytochrome c551 peroxidase precursor [Gluconacetobacter diazotrophicus PAl 5]
gi|161786426|emb|CAP56008.1|	putative modification methylase MjaV [Gluconacetobacter diazotrophicus PAl 5]
gi|161786427|emb|CAP56009.1|	putative membrane-bound lytic murein transglycosylase A precursor [Gluconacetobacter diazotrophicus PAl 5]
gi|161786428|emb|CAP56010.1|	putative transporter protein [Gluconacetobacter diazotrophicus PAl 5]
gi|161786429|emb|CAP56011.1|	Protein-export protein secB [Gluconacetobacter diazotrophicus PAl 5]
gi|161786430|emb|CAP56012.1|	putative uroporphyrinogen III synthase [Gluconacetobacter diazotrophicus PAl 5]
gi|161786431|emb|CAP56013.1|	Porphobilinogen deaminase [Gluconacetobacter diazotrophicus PAl 5]
gi|161786432|emb|CAP56014.1|	putative O-sialoglycoprotein endopeptidase [Gluconacetobacter diazotrophicus PAl 5]
gi|161786433|emb|CAP56015.1|	conserved hypothetical protein [Gluconacetobacter diazotrophicus PAl 5]
gi|161786434|emb|CAP56016.1|	putative glycerol-3-phosphate dehydrogenase [NAD(P)+] [Gluconacetobacter diazotrophicus PAl 5]
gi|161786435|emb|CAP56017.1|	hypothetical protein [Gluconacetobacter diazotrophicus PAl 5]
gi|161786436|emb|CAP56018.1|	putative inner membrane transport protein [Gluconacetobacter diazotrophicus PAl 5]
gi|161786438|emb|CAP56020.1|	putative glutathione peroxidase [Gluconacetobacter diazotrophicus PAl 5]
gi|161786439|emb|CAP56021.1|	putative virulence factor mviN [Gluconacetobacter diazotrophicus PAl 5]
gi|161786440|emb|CAP56022.1|	DNA mismatch repair protein mutS [Gluconacetobacter diazotrophicus PAl 5]
gi|161786441|emb|CAP56023.1|	putative uridylyltransferase (PII uridylyl transferase) (Uridylyl-removing enzyme) (UTase) [Gluconacetobacter diazotrophicus PAl 5]
gi|161786442|emb|CAP56024.1|	hypothetical protein [Gluconacetobacter diazotrophicus PAl 5]
gi|161786443|emb|CAP56025.1|	hypothetical protein [Gluconacetobacter diazotrophicus PAl 5]
gi|161786444|emb|CAP56026.1|	hypothetical protein [Gluconacetobacter diazotrophicus PAl 5]
gi|161786445|emb|CAP56027.1|	conserved hypothetical protein [Gluconacetobacter diazotrophicus PAl 5]
gi|161786446|emb|CAP56028.1|	Thermostable carboxypeptidase 1 [Gluconacetobacter diazotrophicus PAl 5]
gi|161786447|emb|CAP56029.1|	conserved hypothetical protein [Gluconacetobacter diazotrophicus PAl 5]
gi|161786448|emb|CAP56030.1|	unknown protein [Gluconacetobacter diazotrophicus PAl 5]
gi|161786449|emb|CAP56031.1|	Threonine synthase [Gluconacetobacter diazotrophicus PAl 5]
gi|161786450|emb|CAP56032.1|	Peptidase, family M16 [Gluconacetobacter diazotrophicus PAl 5]
gi|161786451|emb|CAP56033.1|	Peptidase U62, modulator of DNA gyrase [Gluconacetobacter diazotrophicus PAl 5]
gi|161786452|emb|CAP56034.1|	conserved hypothetical protein [Gluconacetobacter diazotrophicus PAl 5]
gi|161786453|emb|CAP56035.1|	putative transposase [Gluconacetobacter diazotrophicus PAl 5]
gi|161786455|emb|CAP56037.1|	conserved hypothetical protein [Gluconacetobacter diazotrophicus PAl 5]
gi|161786459|emb|CAP56041.1|	putative invasion associated locus B (IalB) protein [Gluconacetobacter diazotrophicus PAl 5]
gi|161786460|emb|CAP56042.1|	putative membrane protein [Gluconacetobacter diazotrophicus PAl 5]
gi|161786461|emb|CAP56043.1|	putative protoheme IX farnesyltransferase [Gluconacetobacter diazotrophicus PAl 5]
gi|161786462|emb|CAP56044.1|	putative cytochrome c oxidase subunit 1 [Gluconacetobacter diazotrophicus PAl 5]
gi|161786463|emb|CAP56045.1|	putative phosphatidylethanolamine N-methyltransferase [Gluconacetobacter diazotrophicus PAl 5]
gi|161786464|emb|CAP56046.1|	Glutathione synthetase [Gluconacetobacter diazotrophicus PAl 5]
gi|161786465|emb|CAP56047.1|	putative transcription elongation factor greB [Gluconacetobacter diazotrophicus PAl 5]
gi|161786466|emb|CAP56048.1|	putative aldose 1-epimerase (mutarotase) [Gluconacetobacter diazotrophicus PAl 5]
gi|161786467|emb|CAP56049.1|	putative UvrABC system protein B [Gluconacetobacter diazotrophicus PAl 5]
gi|161786468|emb|CAP56050.1|	putative exodeoxyribonuclease [Gluconacetobacter diazotrophicus PAl 5]
gi|161786469|emb|CAP56051.1|	putative membrane protein [Gluconacetobacter diazotrophicus PAl 5]
gi|161786470|emb|CAP56052.1|	putative ubiquinone biosynthesis protein ubiB [Gluconacetobacter diazotrophicus PAl 5]
gi|161786471|emb|CAP56053.1|	Group B oligopeptidase pepB [Gluconacetobacter diazotrophicus PAl 5]
gi|161786472|emb|CAP56054.1|	putative glutamate synthase [NADPH] large chain precursor [Gluconacetobacter diazotrophicus PAl 5]
gi|161786473|emb|CAP56055.1|	Glutamate synthase [NADPH] small chain [Gluconacetobacter diazotrophicus PAl 5]
gi|161786474|emb|CAP56056.1|	putative NAD-dependent epimerase/dehydratase [Gluconacetobacter diazotrophicus PAl 5]
gi|161786475|emb|CAP56057.1|	putative ribonuclease D [Gluconacetobacter diazotrophicus PAl 5]
gi|161786476|emb|CAP56058.1|	putative arabinose 5-phosphate isomerase [Gluconacetobacter diazotrophicus PAl 5]
gi|161786477|emb|CAP56059.1|	conserved hypothetical protein [Gluconacetobacter diazotrophicus PAl 5]
gi|161786478|emb|CAP56060.1|	Organic solvent tolerance protein [Gluconacetobacter diazotrophicus PAl 5]
gi|161786479|emb|CAP56061.1|	putative ABC transporter ATP-binding protein in rpoN region [Gluconacetobacter diazotrophicus PAl 5]
gi|161786480|emb|CAP56062.1|	putative RNA polymerase sigma-54 factor 1 [Gluconacetobacter diazotrophicus PAl 5]
gi|161786481|emb|CAP56063.1|	Sigma(54) modulation protein [Gluconacetobacter diazotrophicus PAl 5]
gi|161786482|emb|CAP56064.1|	conserved hypothetical protein [Gluconacetobacter diazotrophicus PAl 5]
gi|161786483|emb|CAP56065.1|	putative small heat shock protein ibpA [Gluconacetobacter diazotrophicus PAl 5]
gi|161786484|emb|CAP56066.1|	conserved hypothetical protein [Gluconacetobacter diazotrophicus PAl 5]
gi|161786485|emb|CAP56067.1|	conserved hypothetical protein [Gluconacetobacter diazotrophicus PAl 5]
gi|161786486|emb|CAP56068.1|	conserved hypothetical protein [Gluconacetobacter diazotrophicus PAl 5]
gi|161786488|emb|CAP56070.1|	Peptide deformylase [Gluconacetobacter diazotrophicus PAl 5]
gi|161786489|emb|CAP56071.1|	Methionyl-tRNA formyltransferase [Gluconacetobacter diazotrophicus PAl 5]
gi|161786490|emb|CAP56072.1|	putative tRNA pseudouridine synthase A [Gluconacetobacter diazotrophicus PAl 5]
gi|161786491|emb|CAP56073.1|	putative membrane protein [Gluconacetobacter diazotrophicus PAl 5]
gi|161786492|emb|CAP56074.1|	putative succinyl-diaminopimelate desuccinylase [Gluconacetobacter diazotrophicus PAl 5]
gi|161786493|emb|CAP56075.1|	2,3,4,5-tetrahydropyridine-2,6-dicarboxylate N-succinyltransferas [Gluconacetobacter diazotrophicus PAl 5]
gi|161786494|emb|CAP56076.1|	putative acetylglutamate kinase [Gluconacetobacter diazotrophicus PAl 5]
gi|161786495|emb|CAP56077.1|	GTP-binding protein engB [Gluconacetobacter diazotrophicus PAl 5]
gi|161786496|emb|CAP56078.1|	putative inner membrane protein oxaA [Gluconacetobacter diazotrophicus PAl 5]
gi|161786498|emb|CAP56080.1|	Ribonuclease P protein component [Gluconacetobacter diazotrophicus PAl 5]
gi|161786499|emb|CAP56081.1|	hypothetical protein [Gluconacetobacter diazotrophicus PAl 5]
gi|161786500|emb|CAP56082.1|	putative lactoylglutathione lyase [Gluconacetobacter diazotrophicus PAl 5]
gi|161786501|emb|CAP56083.1|	conserved hypothetical protein [Gluconacetobacter diazotrophicus PAl 5]
gi|161786502|emb|CAP56084.1|	Acyl-[acyl-carrier-protein]--UDP-N-acetylglucosamine O-acyltransferas [Gluconacetobacter diazotrophicus PAl 5]
gi|161786503|emb|CAP56085.1|	(3R)-hydroxymyristoyl-[acyl carrier protein] dehydratase [Gluconacetobacter diazotrophicus PAl 5]
gi|161786504|emb|CAP56086.1|	putative UDP-3-O-[3-hydroxymyristoyl] glucosamine N-acyltransferas [Gluconacetobacter diazotrophicus PAl 5]
gi|161786505|emb|CAP56087.1|	Outer membrane protein [Gluconacetobacter diazotrophicus PAl 5]
gi|161786506|emb|CAP56088.1|	Outer membrane protein assembly factor yaeT precursor [Gluconacetobacter diazotrophicus PAl 5]
gi|161786507|emb|CAP56089.1|	putative metalloprotease mmpA [Gluconacetobacter diazotrophicus PAl 5]
gi|161786508|emb|CAP56090.1|	putative 1-deoxy-D-xylulose 5-phosphate reductoisomerase [Gluconacetobacter diazotrophicus PAl 5]
gi|161786509|emb|CAP56091.1|	putative phosphatidate cytidylyltransferase [Gluconacetobacter diazotrophicus PAl 5]
gi|161786510|emb|CAP56092.1|	putative undecaprenyl pyrophosphate synthetase [Gluconacetobacter diazotrophicus PAl 5]
gi|161786511|emb|CAP56093.1|	Ribosome recycling factor [Gluconacetobacter diazotrophicus PAl 5]
gi|161786512|emb|CAP56094.1|	Uridylate kinase [Gluconacetobacter diazotrophicus PAl 5]
gi|161786513|emb|CAP56095.1|	putative GTP-binding protein era homolog [Gluconacetobacter diazotrophicus PAl 5]
gi|161786514|emb|CAP56096.1|	putative ribonuclease III [Gluconacetobacter diazotrophicus PAl 5]
gi|161786515|emb|CAP56097.1|	putative signal peptidase I [Gluconacetobacter diazotrophicus PAl 5]
gi|161786516|emb|CAP56098.1|	putative holo-[acyl-carrier-protein] synthase [Gluconacetobacter diazotrophicus PAl 5]
gi|161786517|emb|CAP56099.1|	putative guanosine-3',5'-bis(diphosphate) 3'-pyrophosphohydrolase [Gluconacetobacter diazotrophicus PAl 5]
gi|161786518|emb|CAP56100.1|	DNA-directed RNA polymerase omega chain [Gluconacetobacter diazotrophicus PAl 5]
gi|161786519|emb|CAP56101.1|	putative 2-amino-4-hydroxy-6-hydroxymethyldihydropteridine pyrophosphokinas [Gluconacetobacter diazotrophicus PAl 5]
gi|161786520|emb|CAP56102.1|	conserved hypothetical protein [Gluconacetobacter diazotrophicus PAl 5]
gi|161786521|emb|CAP56103.1|	putative Uracil DNA glycosylase [Gluconacetobacter diazotrophicus PAl 5]
gi|161786522|emb|CAP56104.1|	putative malate:quinone oxidoreductase [Gluconacetobacter diazotrophicus PAl 5]
gi|161786524|emb|CAP56106.1|	putative phosphate acetyltransferase [Gluconacetobacter diazotrophicus PAl 5]
gi|161786525|emb|CAP56107.1|	putative membrane protein [Gluconacetobacter diazotrophicus PAl 5]
gi|161786526|emb|CAP56108.1|	putative molybdopterin-biniding oxidoreductase protein [Gluconacetobacter diazotrophicus PAl 5]
gi|161786527|emb|CAP56109.1|	6-phosphogluconate dehydrogenase, NAD-binding [Gluconacetobacter diazotrophicus PAl 5]
gi|161786528|emb|CAP56110.1|	conserved hypothetical protein [Gluconacetobacter diazotrophicus PAl 5]
gi|161786529|emb|CAP56111.1|	Superoxide dismutase [Fe] [Gluconacetobacter diazotrophicus PAl 5]
gi|161786530|emb|CAP56112.1|	putative galactose-proton symporter [Gluconacetobacter diazotrophicus PAl 5]
gi|161786531|emb|CAP56113.1|	putative oxidoreductase [Gluconacetobacter diazotrophicus PAl 5]
gi|161786532|emb|CAP56114.1|	putative galactonate dehydratase [Gluconacetobacter diazotrophicus PAl 5]
gi|161786533|emb|CAP56115.1|	3.3.7 [Gluconacetobacter diazotrophicus PAl 5]
gi|161786534|emb|CAP56116.1|	putative 2-dehydro-3-deoxygalactonokinase [Gluconacetobacter diazotrophicus PAl 5]
gi|161786535|emb|CAP56117.1|	putative transcriptional regulator [Gluconacetobacter diazotrophicus PAl 5]
gi|161786536|emb|CAP56118.1|	conserved hypothetical protein [Gluconacetobacter diazotrophicus PAl 5]
gi|161786537|emb|CAP56119.1|	conserved protein [Gluconacetobacter diazotrophicus PAl 5]
gi|161786538|emb|CAP56120.1|	Vanillate O-demethylase oxygenase subunit [Gluconacetobacter diazotrophicus PAl 5]
gi|161786539|emb|CAP56121.1|	putative Bifunctional acetyltransferase [Gluconacetobacter diazotrophicus PAl 5]
gi|161786540|emb|CAP56122.1|	Transcriptional regulator, IclR family/regucalcin [Gluconacetobacter diazotrophicus PAl 5]
gi|161786541|emb|CAP56123.1|	Molybdopterin binding [Gluconacetobacter diazotrophicus PAl 5]
gi|161786542|emb|CAP56124.1|	Acetyl-coenzyme A carboxylase carboxyl transferase subunit alpha [Gluconacetobacter diazotrophicus PAl 5]
gi|161786543|emb|CAP56125.1|	putative tyrosine recombinase xerD [Gluconacetobacter diazotrophicus PAl 5]
gi|161786544|emb|CAP56126.1|	putative membrane protein [Gluconacetobacter diazotrophicus PAl 5]
gi|161786545|emb|CAP56127.1|	putative bifunctional protein: shikimate kinase and 3-dehydroquinate synthase [Gluconacetobacter diazotrophicus PAl 5]
gi|161786546|emb|CAP56128.1|	Outer membrane lipoprotein [Gluconacetobacter diazotrophicus PAl 5]
gi|161786547|emb|CAP56129.1|	Thiaminase-2 protein [Gluconacetobacter diazotrophicus PAl 5]
gi|161786548|emb|CAP56130.1|	Alanyl-tRNA synthetase (Alanine--tRNA ligase) (AlaRS) [Gluconacetobacter diazotrophicus PAl 5]
gi|161786549|emb|CAP56131.1|	Carbonic anhydrase 1 [Gluconacetobacter diazotrophicus PAl 5]
gi|161786550|emb|CAP56132.1|	putative endonuclease/exonuclease/phosphatase family [Gluconacetobacter diazotrophicus PAl 5]
gi|161786551|emb|CAP56133.1|	Oxidoreductase protein [Gluconacetobacter diazotrophicus PAl 5]
gi|161786552|emb|CAP56134.1|	NUDIX hydrolase [Gluconacetobacter diazotrophicus PAl 5]
gi|161786553|emb|CAP56135.1|	putative membrane protein [Gluconacetobacter diazotrophicus PAl 5]
gi|161786554|emb|CAP56136.1|	conserved hypothetical protein [Gluconacetobacter diazotrophicus PAl 5]
gi|161786555|emb|CAP56137.1|	putative NADP oxidoreductase, coenzyme F420-dependent [Gluconacetobacter diazotrophicus PAl 5]
gi|161786556|emb|CAP56138.1|	putative membrane protein [Gluconacetobacter diazotrophicus PAl 5]
gi|161786557|emb|CAP56139.1|	30S ribosomal protein S4 [Gluconacetobacter diazotrophicus PAl 5]
gi|161786558|emb|CAP56140.1|	putative peptide chain release factor 3 [Gluconacetobacter diazotrophicus PAl 5]
gi|161786559|emb|CAP56141.1|	putative multidrug resistance protein norM (Multidrug-efflux transporter) [Gluconacetobacter diazotrophicus PAl 5]
gi|161786560|emb|CAP56142.1|	putative cysteinyl-tRNA synthetase [Gluconacetobacter diazotrophicus PAl 5]
gi|161786564|emb|CAP56146.1|	conserved hypothetical protein [Gluconacetobacter diazotrophicus PAl 5]
gi|161786565|emb|CAP56147.1|	conserved hypothetical protein [Gluconacetobacter diazotrophicus PAl 5]
gi|161786566|emb|CAP56148.1|	conserved hypothetical protein [Gluconacetobacter diazotrophicus PAl 5]
gi|161786567|emb|CAP56149.1|	conserved hypothetical protein [Gluconacetobacter diazotrophicus PAl 5]
gi|161786568|emb|CAP56150.1|	conserved protein [Gluconacetobacter diazotrophicus PAl 5]
gi|161786569|emb|CAP56151.1|	conserved hypothetical protein [Gluconacetobacter diazotrophicus PAl 5]
gi|161786570|emb|CAP56152.1|	conserved hypothetical protein [Gluconacetobacter diazotrophicus PAl 5]
gi|161786571|emb|CAP56153.1|	putative helicase protein [Gluconacetobacter diazotrophicus PAl 5]
gi|161786572|emb|CAP56154.1|	Glutamyl-tRNA synthetase [Gluconacetobacter diazotrophicus PAl 5]
gi|161786573|emb|CAP56155.1|	conserved hypothetical protein [Gluconacetobacter diazotrophicus PAl 5]
gi|161786574|emb|CAP56156.1|	conserved protein [Gluconacetobacter diazotrophicus PAl 5]
gi|161786575|emb|CAP56157.1|	3-deoxy-D-arabinoheptulosonate-7-phosphate synthase (DAHP synthetase, phenylalanine repressible) [Gluconacetobacter diazotrophicus PAl 5]
gi|161786576|emb|CAP56158.1|	putative membrane protein [Gluconacetobacter diazotrophicus PAl 5]
gi|161786577|emb|CAP56159.1|	Glutathione reductase [Gluconacetobacter diazotrophicus PAl 5]
gi|161786578|emb|CAP56160.1|	Ferredoxin--NADP reductase [Gluconacetobacter diazotrophicus PAl 5]
gi|161786579|emb|CAP56161.1|	ATP-dependent RNA helicase [Gluconacetobacter diazotrophicus PAl 5]
gi|161786580|emb|CAP56162.1|	Seryl-tRNA synthetase [Gluconacetobacter diazotrophicus PAl 5]
gi|161786581|emb|CAP56163.1|	putative sec-independent protein translocase protein tatC [Gluconacetobacter diazotrophicus PAl 5]
gi|161786582|emb|CAP56164.1|	putative sec-independent protein translocase protein tatB [Gluconacetobacter diazotrophicus PAl 5]
gi|161786583|emb|CAP56165.1|	putative segregation and condensation protein B [Gluconacetobacter diazotrophicus PAl 5]
gi|161786584|emb|CAP56166.1|	putative segregation and condensation protein A [Gluconacetobacter diazotrophicus PAl 5]
gi|161786585|emb|CAP56167.1|	putative sporulation protein [Gluconacetobacter diazotrophicus PAl 5]
gi|161786586|emb|CAP56168.1|	Arginyl-tRNA synthetase [Gluconacetobacter diazotrophicus PAl 5]
gi|161786587|emb|CAP56169.1|	Deoxyguanosinetriphosphate triphosphohydrolase-like protein [Gluconacetobacter diazotrophicus PAl 5]
gi|161786588|emb|CAP56170.1|	putative iron-sulfur assembly protein [Gluconacetobacter diazotrophicus PAl 5]
gi|161786589|emb|CAP56171.1|	putative exodeoxyribonuclease III [Gluconacetobacter diazotrophicus PAl 5]
gi|161786590|emb|CAP56172.1|	conserved hypothetical protein [Gluconacetobacter diazotrophicus PAl 5]
gi|161786591|emb|CAP56173.1|	GABA permease [Gluconacetobacter diazotrophicus PAl 5]
gi|161786592|emb|CAP56174.1|	conserved hypothetical protein [Gluconacetobacter diazotrophicus PAl 5]
gi|161786593|emb|CAP56175.1|	Aspartyl-tRNA synthetase [Gluconacetobacter diazotrophicus PAl 5]
gi|161786594|emb|CAP56176.1|	Translation initiation factor [Gluconacetobacter diazotrophicus PAl 5]
gi|161786595|emb|CAP56177.1|	Chaperone protein htpG [Gluconacetobacter diazotrophicus PAl 5]
gi|161786596|emb|CAP56178.1|	putative MutT-like protein [Gluconacetobacter diazotrophicus PAl 5]
gi|161786597|emb|CAP56179.1|	conserved hypothetical protein [Gluconacetobacter diazotrophicus PAl 5]
gi|161786598|emb|CAP56180.1|	conserved hypothetical protein [Gluconacetobacter diazotrophicus PAl 5]
gi|161786599|emb|CAP56181.1|	putative permease protein [Gluconacetobacter diazotrophicus PAl 5]
gi|161786600|emb|CAP56182.1|	putative signalling protein, GGDEF family [Gluconacetobacter diazotrophicus PAl 5]
gi|161786601|emb|CAP56183.1|	putative peptidase protein [Gluconacetobacter diazotrophicus PAl 5]
gi|161786602|emb|CAP56184.1|	putative transcriptional Regulator, LysR family [Gluconacetobacter diazotrophicus PAl 5]
gi|161786603|emb|CAP56185.1|	hypothetical protein [Gluconacetobacter diazotrophicus PAl 5]
gi|161786604|emb|CAP56186.1|	hypothetical protein [Gluconacetobacter diazotrophicus PAl 5]
gi|161786605|emb|CAP56187.1|	putative mobilization protein A [Gluconacetobacter diazotrophicus PAl 5]
gi|161786606|emb|CAP56188.1|	putative mobilization protein C [Gluconacetobacter diazotrophicus PAl 5]
gi|161786607|emb|CAP56189.1|	putative membrane protein [Gluconacetobacter diazotrophicus PAl 5]
gi|161786608|emb|CAP56190.1|	putative resolvase [Gluconacetobacter diazotrophicus PAl 5]
gi|161786609|emb|CAP56191.1|	putative transcriptional regulator [Gluconacetobacter diazotrophicus PAl 5]
gi|161786610|emb|CAP56192.1|	hypothetical protein [Gluconacetobacter diazotrophicus PAl 5]
gi|161786611|emb|CAP56193.1|	putative membrane protein [Gluconacetobacter diazotrophicus PAl 5]
gi|161786612|emb|CAP56194.1|	putative phage integrase [Gluconacetobacter diazotrophicus PAl 5]
gi|161786613|emb|CAP56195.1|	putative membrane protein [Gluconacetobacter diazotrophicus PAl 5]
gi|161786614|emb|CAP56196.1|	putative ribosomal large subunit pseudouridine synthase D [Gluconacetobacter diazotrophicus PAl 5]
gi|161786615|emb|CAP56197.1|	putative RNA polymerase sigma-32 factor [Gluconacetobacter diazotrophicus PAl 5]
gi|161786616|emb|CAP56198.1|	Adenylosuccinate synthetase [Gluconacetobacter diazotrophicus PAl 5]
gi|161786617|emb|CAP56199.1|	putative histidyl-tRNA synthetase [Gluconacetobacter diazotrophicus PAl 5]
gi|161786618|emb|CAP56200.1|	putative phosphoserine aminotransferase [Gluconacetobacter diazotrophicus PAl 5]
gi|161786619|emb|CAP56201.1|	putative N-acetyl-gamma-glutamyl-phosphate reductase [Gluconacetobacter diazotrophicus PAl 5]
gi|161786620|emb|CAP56202.1|	putative protein mazG [Gluconacetobacter diazotrophicus PAl 5]
gi|161786621|emb|CAP56203.1|	putative inositol-1-monophosphatase [Gluconacetobacter diazotrophicus PAl 5]
gi|161786622|emb|CAP56204.1|	GTP-binding protein hflX [Gluconacetobacter diazotrophicus PAl 5]
gi|161786623|emb|CAP56205.1|	putative protein NrfA (Nif-regulating factor) [Gluconacetobacter diazotrophicus PAl 5]
gi|161786624|emb|CAP56206.1|	Nitrogen assimilation regulatory protein ntrX [Gluconacetobacter diazotrophicus PAl 5]
gi|161786625|emb|CAP56207.1|	putatie histidine kinase, nitrogen regulation protein ntrY [Gluconacetobacter diazotrophicus PAl 5]
gi|161786626|emb|CAP56208.1|	putative nitrogen assimilation regulatory protein [Gluconacetobacter diazotrophicus PAl 5]
gi|161786627|emb|CAP56209.1|	putative histidine kinase, nitrogen regulation protein ntrB [Gluconacetobacter diazotrophicus PAl 5]
gi|161786628|emb|CAP56210.1|	tRNA-dihydrouridine synthase [Gluconacetobacter diazotrophicus PAl 5]
gi|161786630|emb|CAP56212.1|	IspD/ispF bifunctional enzyme [Gluconacetobacter diazotrophicus PAl 5]
gi|161786632|emb|CAP56214.1|	putative membrane protein [Gluconacetobacter diazotrophicus PAl 5]
gi|161786633|emb|CAP56215.1|	putative ATP12 chaperone protein [Gluconacetobacter diazotrophicus PAl 5]
gi|161786634|emb|CAP56216.1|	conserved protein [Gluconacetobacter diazotrophicus PAl 5]
gi|161786635|emb|CAP56217.1|	putative ribosomal large subunit pseudouridine synthase A [Gluconacetobacter diazotrophicus PAl 5]
gi|161786636|emb|CAP56218.1|	putative signalling protein, GGDEF family [Gluconacetobacter diazotrophicus PAl 5]
gi|161786638|emb|CAP56221.1|	ATPase, AAA family protein [Gluconacetobacter diazotrophicus PAl 5]
gi|161786639|emb|CAP56222.1|	putative short-chain dehydrogenase [Gluconacetobacter diazotrophicus PAl 5]
gi|161786640|emb|CAP56223.1|	putative glutathione reductase [Gluconacetobacter diazotrophicus PAl 5]
gi|161786641|emb|CAP56224.1|	Glutathione S-transferase [Gluconacetobacter diazotrophicus PAl 5]
gi|161786643|emb|CAP56226.1|	putative septum site-determining protein minC [Gluconacetobacter diazotrophicus PAl 5]
gi|161786644|emb|CAP56227.1|	Septum site-determining protein minD [Gluconacetobacter diazotrophicus PAl 5]
gi|161786645|emb|CAP56228.1|	putative cell division topological specificity factor [Gluconacetobacter diazotrophicus PAl 5]
gi|161786646|emb|CAP56229.1|	putative transcriptional regulator, GntR family [Gluconacetobacter diazotrophicus PAl 5]
gi|161786647|emb|CAP56230.1|	putative ABC transporter, ATP-binding protein [Gluconacetobacter diazotrophicus PAl 5]
gi|161786649|emb|CAP56232.1|	Glycosyl transferase, group 1 [Gluconacetobacter diazotrophicus PAl 5]
gi|161786651|emb|CAP56234.1|	conserved hypothetical protein [Gluconacetobacter diazotrophicus PAl 5]
gi|161786652|emb|CAP56235.1|	putative glycosyl transferase [Gluconacetobacter diazotrophicus PAl 5]
gi|161786653|emb|CAP56236.1|	conserved hypothetical protein [Gluconacetobacter diazotrophicus PAl 5]
gi|161786654|emb|CAP56237.1|	putative pantothenate kinase [Gluconacetobacter diazotrophicus PAl 5]
gi|161786655|emb|CAP56238.1|	hypothetical protein [Gluconacetobacter diazotrophicus PAl 5]
gi|161786656|emb|CAP56239.1|	Protein recA (Recombinase A) [Gluconacetobacter diazotrophicus PAl 5]
gi|161786657|emb|CAP56240.1|	Gamma-glutamyltranspeptidase precursor [Gluconacetobacter diazotrophicus PAl 5]
gi|161786658|emb|CAP56241.1|	putative oxidoreductase [Gluconacetobacter diazotrophicus PAl 5]
gi|161786659|emb|CAP56242.1|	putative 5-aminolevulinate synthase [Gluconacetobacter diazotrophicus PAl 5]
gi|161786660|emb|CAP56243.1|	hypothetical protein [Gluconacetobacter diazotrophicus PAl 5]
gi|161786661|emb|CAP56244.1|	putative transketolase [Gluconacetobacter diazotrophicus PAl 5]
gi|161786662|emb|CAP56245.1|	Glyceraldehyde-3-phosphate dehydrogenase [Gluconacetobacter diazotrophicus PAl 5]
gi|161786663|emb|CAP56246.1|	Phosphoglycerate kinase [Gluconacetobacter diazotrophicus PAl 5]
gi|161786664|emb|CAP56247.1|	Cell division protein ftsY [Gluconacetobacter diazotrophicus PAl 5]
gi|161786665|emb|CAP56248.1|	conserved hypothetical protein [Gluconacetobacter diazotrophicus PAl 5]
gi|161786666|emb|CAP56249.1|	putative diaminopimelate epimerase [Gluconacetobacter diazotrophicus PAl 5]
gi|161786667|emb|CAP56250.1|	putative lactoylglutathione lyase [Gluconacetobacter diazotrophicus PAl 5]
gi|161786668|emb|CAP56251.1|	putative methyltransferase protein [Gluconacetobacter diazotrophicus PAl 5]
gi|161786669|emb|CAP56252.1|	conserved hypothetical protein [Gluconacetobacter diazotrophicus PAl 5]
gi|161786670|emb|CAP56253.1|	putative exported protein [Gluconacetobacter diazotrophicus PAl 5]
gi|161786671|emb|CAP56254.1|	putative ABC-type Fe3+ transport system ATP-binding component [Gluconacetobacter diazotrophicus PAl 5]
gi|161786672|emb|CAP56255.1|	putative ABC-type Fe3+ transport system permease component [Gluconacetobacter diazotrophicus PAl 5]
gi|161786673|emb|CAP56256.1|	putative ABC-type Fe3+ transport system periplasmic component [Gluconacetobacter diazotrophicus PAl 5]
gi|161786674|emb|CAP56257.1|	putative membrane protein [Gluconacetobacter diazotrophicus PAl 5]
gi|161786675|emb|CAP56258.1|	Glycine dehydrogenase [Gluconacetobacter diazotrophicus PAl 5]
gi|161786676|emb|CAP56259.1|	Glycine cleavage system H protein [Gluconacetobacter diazotrophicus PAl 5]
gi|161786677|emb|CAP56260.1|	glycine cleavage system aminomethyltransferase T [Gluconacetobacter diazotrophicus PAl 5]
gi|161786678|emb|CAP56261.1|	putative Antibiotic biosynthesis monooxygenase [Gluconacetobacter diazotrophicus PAl 5]
gi|161786679|emb|CAP56262.1|	Spermidine synthase [Gluconacetobacter diazotrophicus PAl 5]
gi|161786680|emb|CAP56263.1|	putaive S-adenosylmethionine decarboxylase proenzyme [Gluconacetobacter diazotrophicus PAl 5]
gi|161786681|emb|CAP56264.1|	putative UvrABC system protein A [Gluconacetobacter diazotrophicus PAl 5]
gi|161786682|emb|CAP56265.1|	Single-stranded DNA-binding protein [Gluconacetobacter diazotrophicus PAl 5]
gi|161786683|emb|CAP56266.1|	putative DNA gyrase subunit A [Gluconacetobacter diazotrophicus PAl 5]
gi|161786684|emb|CAP56267.1|	putative phosphopantetheine adenylyltransferase [Gluconacetobacter diazotrophicus PAl 5]
gi|161786685|emb|CAP56268.1|	putative peptidyl-prolyl cis-trans isomerase B [Gluconacetobacter diazotrophicus PAl 5]
gi|161786687|emb|CAP56270.1|	conserved hypothetical protein [Gluconacetobacter diazotrophicus PAl 5]
gi|161786688|emb|CAP56271.1|	hypothetical protein [Gluconacetobacter diazotrophicus PAl 5]
gi|161786689|emb|CAP56272.1|	conserved protein [Gluconacetobacter diazotrophicus PAl 5]
gi|161786691|emb|CAP56274.1|	Glycyl-tRNA synthetase alpha chain [Gluconacetobacter diazotrophicus PAl 5]
gi|161786692|emb|CAP56275.1|	glycyl-trna synthetase beta chain (glycine--trna ligas beta chain) (glyrs) [Gluconacetobacter diazotrophicus PAl 5]
gi|161786693|emb|CAP56276.1|	putative rod shape-determining protein merD [Gluconacetobacter diazotrophicus PAl 5]
gi|161786694|emb|CAP56277.1|	putative Cell elongation specific D,D-transpeptidase [Gluconacetobacter diazotrophicus PAl 5]
gi|161786695|emb|CAP56278.1|	putative membrane protein [Gluconacetobacter diazotrophicus PAl 5]
gi|161786696|emb|CAP56279.1|	putative rod shape-determining protein mreC [Gluconacetobacter diazotrophicus PAl 5]
gi|161786697|emb|CAP56280.1|	putative rod shape-determining protein mreB [Gluconacetobacter diazotrophicus PAl 5]
gi|161786698|emb|CAP56281.1|	conserved hypothetical protein [Gluconacetobacter diazotrophicus PAl 5]
gi|161786699|emb|CAP56282.1|	2-isopropylmalate synthase [Gluconacetobacter diazotrophicus PAl 5]
gi|161786700|emb|CAP56283.1|	putative chloramphenicol 3-O phosphotransferase [Gluconacetobacter diazotrophicus PAl 5]
gi|161786701|emb|CAP56284.1|	putative N-acetylmuramoyl-L-alanine amidase amiA precurso [Gluconacetobacter diazotrophicus PAl 5]
gi|161786703|emb|CAP56286.1|	putative ribonuclease E [Gluconacetobacter diazotrophicus PAl 5]
gi|161786704|emb|CAP56287.1|	putative chemoreceptor mcpA (Methyl-accepting chemotaxis protein) [Gluconacetobacter diazotrophicus PAl 5]
gi|161786705|emb|CAP56288.1|	putative membrane protein [Gluconacetobacter diazotrophicus PAl 5]
gi|161786706|emb|CAP56289.1|	conserved hypothetical protein [Gluconacetobacter diazotrophicus PAl 5]
gi|161786707|emb|CAP56290.1|	putative pyridine nucleotide-disulphide oxidoreductase [Gluconacetobacter diazotrophicus PAl 5]
gi|161786708|emb|CAP56291.1|	putative amidohydrolase [Gluconacetobacter diazotrophicus PAl 5]
gi|161786709|emb|CAP56292.1|	putative serine acetyltransferase [Gluconacetobacter diazotrophicus PAl 5]
gi|161786710|emb|CAP56293.1|	2-octaprenyl-6-methoxyphenol hydroxylase [Gluconacetobacter diazotrophicus PAl 5]
gi|161786711|emb|CAP56294.1|	putative nitrogen regulatory protein [Gluconacetobacter diazotrophicus PAl 5]
gi|161786712|emb|CAP56295.1|	putative ammonia channel precursor (Ammonia transporter) [Gluconacetobacter diazotrophicus PAl 5]
gi|161786713|emb|CAP56296.1|	conserved hypothetical protein [Gluconacetobacter diazotrophicus PAl 5]
gi|161786714|emb|CAP56297.1|	conserved hypothetical protein [Gluconacetobacter diazotrophicus PAl 5]
gi|161786715|emb|CAP56298.1|	putative proline iminopeptidase [Gluconacetobacter diazotrophicus PAl 5]
gi|161786716|emb|CAP56299.1|	Tyrosine recombinase xerC [Gluconacetobacter diazotrophicus PAl 5]
gi|161786718|emb|CAP56301.1|	putative primosomal protein N [Gluconacetobacter diazotrophicus PAl 5]
gi|161786719|emb|CAP56302.1|	Catalase HPII [Gluconacetobacter diazotrophicus PAl 5]
gi|161786720|emb|CAP56303.1|	putative oxidoreductases [Gluconacetobacter diazotrophicus PAl 5]
gi|161786721|emb|CAP56304.1|	Zinc transporter zitB [Gluconacetobacter diazotrophicus PAl 5]
gi|161786722|emb|CAP56305.1|	putative Cation-efflux pump fieF [Gluconacetobacter diazotrophicus PAl 5]
gi|161786723|emb|CAP56306.1|	putative H(+)/Cl(-) exchange transporter clcA [Gluconacetobacter diazotrophicus PAl 5]
gi|161786724|emb|CAP56307.1|	putative cytochrome P450 [Gluconacetobacter diazotrophicus PAl 5]
gi|161786725|emb|CAP56308.1|	conserved hypothetical protein [Gluconacetobacter diazotrophicus PAl 5]
gi|161786726|emb|CAP56309.1|	Cobalamin synthesis protein [Gluconacetobacter diazotrophicus PAl 5]
gi|161786727|emb|CAP56310.1|	putative glycosyl transferase, group 1 [Gluconacetobacter diazotrophicus PAl 5]
gi|161786728|emb|CAP56311.1|	Glutathione S-transferase [Gluconacetobacter diazotrophicus PAl 5]
gi|161786729|emb|CAP56312.1|	putative tRNA (5-methylaminomethyl-2-thiouridylate)-methyltransferase [Gluconacetobacter diazotrophicus PAl 5]
gi|161786730|emb|CAP56313.1|	putative 2Fe-2S ferredoxin [Gluconacetobacter diazotrophicus PAl 5]
gi|161786731|emb|CAP56314.1|	putative cysteine desulfurase [Gluconacetobacter diazotrophicus PAl 5]
gi|161786732|emb|CAP56315.1|	putative cysteine desulfurase [Gluconacetobacter diazotrophicus PAl 5]
gi|161786734|emb|CAP56317.1|	conserved hypothetical protein [Gluconacetobacter diazotrophicus PAl 5]
gi|161786735|emb|CAP56318.1|	putative tyrosyl-tRNA synthetase [Gluconacetobacter diazotrophicus PAl 5]
gi|161786736|emb|CAP56319.1|	conserved hypothetical protein [Gluconacetobacter diazotrophicus PAl 5]
gi|161786737|emb|CAP56320.1|	putative Ubiquinol-cytochrome c reductase [Gluconacetobacter diazotrophicus PAl 5]
gi|161786738|emb|CAP56321.1|	Aminopeptidase [Gluconacetobacter diazotrophicus PAl 5]
gi|161786739|emb|CAP56322.1|	conserved hypothetical protein [Gluconacetobacter diazotrophicus PAl 5]
gi|161786740|emb|CAP56323.1|	putative capsular polysaccharide biosynthesis glycosyl transferase cap [Gluconacetobacter diazotrophicus PAl 5]
gi|161786741|emb|CAP56324.1|	putative heparinase II/III-like [Gluconacetobacter diazotrophicus PAl 5]
gi|161786742|emb|CAP56325.1|	Ribulose-phosphate 3-epimerase [Gluconacetobacter diazotrophicus PAl 5]
gi|161786743|emb|CAP56326.1|	putative ribosomal RNA small subunit methyltransferase B [Gluconacetobacter diazotrophicus PAl 5]
gi|161786744|emb|CAP56327.1|	putative alanine racemase [Gluconacetobacter diazotrophicus PAl 5]
gi|161786745|emb|CAP56328.1|	potassium transport system protein [Gluconacetobacter diazotrophicus PAl 5]
gi|161786746|emb|CAP56329.1|	putative oxygen-independent coproporphyrinogen III oxidase-like protein [Gluconacetobacter diazotrophicus PAl 5]
gi|161786747|emb|CAP56330.1|	putative pyrimidine-specific ribonucleoside hydrolase [Gluconacetobacter diazotrophicus PAl 5]
gi|161786748|emb|CAP56331.1|	conserved hypothetical protein [Gluconacetobacter diazotrophicus PAl 5]
gi|161786749|emb|CAP56332.1|	putative lytic transglycosylase [Gluconacetobacter diazotrophicus PAl 5]
gi|161786750|emb|CAP56333.1|	putative periplasmic beta-glucosidase precursor [Gluconacetobacter diazotrophicus PAl 5]
gi|161786751|emb|CAP56334.1|	putative major facilitator transporter protein [Gluconacetobacter diazotrophicus PAl 5]
gi|161786752|emb|CAP56335.1|	conserved hypothetical protein [Gluconacetobacter diazotrophicus PAl 5]
gi|161786753|emb|CAP56336.1|	puative leucyl-tRNA synthetase [Gluconacetobacter diazotrophicus PAl 5]
gi|161786754|emb|CAP56337.1|	conserved hypothetical protein [Gluconacetobacter diazotrophicus PAl 5]
gi|161786755|emb|CAP56338.1|	putative DNA polymerase III, delta subunit [Gluconacetobacter diazotrophicus PAl 5]
gi|161786756|emb|CAP56339.1|	putative fatty acid synthase [Gluconacetobacter diazotrophicus PAl 5]
gi|161786757|emb|CAP56340.1|	putative 2-amino-3-ketobutyrate coenzyme A ligase [Gluconacetobacter diazotrophicus PAl 5]
gi|161786758|emb|CAP56341.1|	putative capsule polysaccharide export protein kpsS [Gluconacetobacter diazotrophicus PAl 5]
gi|161786759|emb|CAP56342.1|	putative glycosyl transferase, group 1 [Gluconacetobacter diazotrophicus PAl 5]
gi|161786760|emb|CAP56343.1|	putative capsule polysaccharide export protein kpsC [Gluconacetobacter diazotrophicus PAl 5]
gi|161786761|emb|CAP56344.1|	putative glycosyl transferase, group 1 [Gluconacetobacter diazotrophicus PAl 5]
gi|161786762|emb|CAP56345.1|	putative capsular polysaccharide biosynthesis protein [Gluconacetobacter diazotrophicus PAl 5]
gi|161786769|emb|CAP56352.1|	Capsule polysaccharide export ATP-binding protein ctrD [Gluconacetobacter diazotrophicus PAl 5]
gi|161786770|emb|CAP56353.1|	putative capsule polysaccharide export inner-membrane protein ctrC [Gluconacetobacter diazotrophicus PAl 5]
gi|161786771|emb|CAP56354.1|	putative capsule polysaccharide export inner-membrane protein ctrB [Gluconacetobacter diazotrophicus PAl 5]
[truncated: 1,036 more rows]

## Sheet: Unique CP001189
Unique Gene in Gluconacetobacter diazotrophicus Pal5. GenBank: CP001189
CDS ID	Putative function
gi|209530003|gb|ACI49940.1|	conserved hypothetical protein [Gluconacetobacter diazotrophicus PAl 5]
gi|209530034|gb|ACI49971.1|	transposase IS5 family protein [Gluconacetobacter diazotrophicus PAl 5]
gi|209530060|gb|ACI49997.1|	GCN5-related N-acetyltransferase [Gluconacetobacter diazotrophicus PAl 5]
gi|209530062|gb|ACI49999.1|	transposase IS630 [Gluconacetobacter diazotrophicus PAl 5]
gi|209530102|gb|ACI50039.1|	conserved hypothetical protein [Gluconacetobacter diazotrophicus PAl 5]
gi|209530174|gb|ACI50111.1|	IstB domain protein ATP-binding protein [Gluconacetobacter diazotrophicus PAl 5]
gi|209530202|gb|ACI50139.1|	transposase IS630 [Gluconacetobacter diazotrophicus PAl 5]
gi|209530214|gb|ACI50151.1|	protein of unknown function DUF37 [Gluconacetobacter diazotrophicus PAl 5]
gi|209530216|gb|ACI50153.1|	ribosomal protein L34 [Gluconacetobacter diazotrophicus PAl 5]
gi|209530264|gb|ACI50201.1|	GtrA family protein [Gluconacetobacter diazotrophicus PAl 5]
gi|209530279|gb|ACI50216.1|	tRNA/rRNA methyltransferase (SpoU) [Gluconacetobacter diazotrophicus PAl 5]
gi|209530320|gb|ACI50257.1|	hypothetical protein Gdia_0461 [Gluconacetobacter diazotrophicus PAl 5]
gi|209530353|gb|ACI50290.1|	transposase IS1182 family protein [Gluconacetobacter diazotrophicus PAl 5]
gi|209530354|gb|ACI50291.1|	hypothetical protein Gdia_0496 [Gluconacetobacter diazotrophicus PAl 5]
gi|209530400|gb|ACI50337.1|	integrase family protein [Gluconacetobacter diazotrophicus PAl 5]
gi|209530401|gb|ACI50338.1|	hypothetical protein Gdia_0544 [Gluconacetobacter diazotrophicus PAl 5]
gi|209530402|gb|ACI50339.1|	hypothetical protein Gdia_0545 [Gluconacetobacter diazotrophicus PAl 5]
gi|209530403|gb|ACI50340.1|	hypothetical protein Gdia_0546 [Gluconacetobacter diazotrophicus PAl 5]
gi|209530404|gb|ACI50341.1|	conserved hypothetical protein [Gluconacetobacter diazotrophicus PAl 5]
gi|209530405|gb|ACI50342.1|	hypothetical protein Gdia_0548 [Gluconacetobacter diazotrophicus PAl 5]
gi|209530406|gb|ACI50343.1|	conserved hypothetical protein [Gluconacetobacter diazotrophicus PAl 5]
gi|209530407|gb|ACI50344.1|	hypothetical protein Gdia_0550 [Gluconacetobacter diazotrophicus PAl 5]
gi|209530408|gb|ACI50345.1|	hypothetical protein Gdia_0551 [Gluconacetobacter diazotrophicus PAl 5]
gi|209530409|gb|ACI50346.1|	hypothetical protein Gdia_0552 [Gluconacetobacter diazotrophicus PAl 5]
gi|209530410|gb|ACI50347.1|	hypothetical protein Gdia_0553 [Gluconacetobacter diazotrophicus PAl 5]
gi|209530411|gb|ACI50348.1|	hypothetical protein Gdia_0554 [Gluconacetobacter diazotrophicus PAl 5]
gi|209530412|gb|ACI50349.1|	phage portal protein, HK97 family [Gluconacetobacter diazotrophicus PAl 5]
gi|209530414|gb|ACI50351.1|	hypothetical protein Gdia_0558 [Gluconacetobacter diazotrophicus PAl 5]
gi|209530415|gb|ACI50352.1|	Mu-like protein prophage tail sheath protein gpL-like protein [Gluconacetobacter diazotrophicus PAl 5]
gi|209530416|gb|ACI50353.1|	hypothetical protein Gdia_0560 [Gluconacetobacter diazotrophicus PAl 5]
gi|209530418|gb|ACI50355.1|	hypothetical protein Gdia_0562 [Gluconacetobacter diazotrophicus PAl 5]
gi|209530419|gb|ACI50356.1|	Terminase [Gluconacetobacter diazotrophicus PAl 5]
gi|209530421|gb|ACI50358.1|	peptidase U35 phage prohead HK97 [Gluconacetobacter diazotrophicus PAl 5]
gi|209530422|gb|ACI50359.1|	lysozyme [Gluconacetobacter diazotrophicus PAl 5]
gi|209530423|gb|ACI50360.1|	Mu-like protein prophage tail protein gpP-like protein [Gluconacetobacter diazotrophicus PAl 5]
gi|209530424|gb|ACI50361.1|	hypothetical protein Gdia_0569 [Gluconacetobacter diazotrophicus PAl 5]
gi|209530425|gb|ACI50362.1|	addiction module killer protein [Gluconacetobacter diazotrophicus PAl 5]
gi|209530426|gb|ACI50363.1|	hypothetical protein Gdia_0571 [Gluconacetobacter diazotrophicus PAl 5]
gi|209530427|gb|ACI50364.1|	hypothetical protein Gdia_0572 [Gluconacetobacter diazotrophicus PAl 5]
gi|209530433|gb|ACI50370.1|	conserved hypothetical protein [Gluconacetobacter diazotrophicus PAl 5]
gi|209530440|gb|ACI50377.1|	conserved hypothetical protein [Gluconacetobacter diazotrophicus PAl 5]
gi|209530502|gb|ACI50439.1|	UDP-glucose 4-epimerase [Gluconacetobacter diazotrophicus PAl 5]
gi|209530503|gb|ACI50440.1|	Integrase catalytic region [Gluconacetobacter diazotrophicus PAl 5]
gi|209530506|gb|ACI50443.1|	transposase IS630 [Gluconacetobacter diazotrophicus PAl 5]
gi|209530507|gb|ACI50444.1|	hypothetical protein Gdia_0653 [Gluconacetobacter diazotrophicus PAl 5]
gi|209530508|gb|ACI50445.1|	hypothetical protein Gdia_0654 [Gluconacetobacter diazotrophicus PAl 5]
gi|209530509|gb|ACI50446.1|	transposase IS4 family protein [Gluconacetobacter diazotrophicus PAl 5]
gi|209530510|gb|ACI50447.1|	hypothetical protein Gdia_0656 [Gluconacetobacter diazotrophicus PAl 5]
gi|209530511|gb|ACI50448.1|	hypothetical protein Gdia_0657 [Gluconacetobacter diazotrophicus PAl 5]
gi|209530512|gb|ACI50449.1|	hypothetical protein Gdia_0658 [Gluconacetobacter diazotrophicus PAl 5]
gi|209530513|gb|ACI50450.1|	transposase IS3/IS911 family protein [Gluconacetobacter diazotrophicus PAl 5]
gi|209530528|gb|ACI50465.1|	IstB domain protein ATP-binding protein [Gluconacetobacter diazotrophicus PAl 5]
gi|209530529|gb|ACI50466.1|	Integrase catalytic region [Gluconacetobacter diazotrophicus PAl 5]
gi|209530534|gb|ACI50471.1|	conserved hypothetical protein [Gluconacetobacter diazotrophicus PAl 5]
gi|209530545|gb|ACI50482.1|	Integrase catalytic region [Gluconacetobacter diazotrophicus PAl 5]
gi|209530549|gb|ACI50486.1|	hypothetical protein Gdia_0696 [Gluconacetobacter diazotrophicus PAl 5]
gi|209530651|gb|ACI50588.1|	hypothetical protein Gdia_0798 [Gluconacetobacter diazotrophicus PAl 5]
gi|209530737|gb|ACI50674.1|	conserved hypothetical protein [Gluconacetobacter diazotrophicus PAl 5]
gi|209530748|gb|ACI50685.1|	mandelate racemase/muconate lactonizing protein [Gluconacetobacter diazotrophicus PAl 5]
gi|209530749|gb|ACI50686.1|	transposase IS3 protein [Gluconacetobacter diazotrophicus PAl 5]
gi|209530763|gb|ACI50700.1|	Serine--pyruvate transaminase [Gluconacetobacter diazotrophicus PAl 5]
gi|209530766|gb|ACI50703.1|	ABC transporter related [Gluconacetobacter diazotrophicus PAl 5]
gi|209530767|gb|ACI50704.1|	FAD dependent oxidoreductase [Gluconacetobacter diazotrophicus PAl 5]
gi|209530768|gb|ACI50705.1|	polar amino acid ABC transporter, inner membrane subunit [Gluconacetobacter diazotrophicus PAl 5]
gi|209530769|gb|ACI50706.1|	extracellular solute-binding protein family 3 [Gluconacetobacter diazotrophicus PAl 5]
gi|209530770|gb|ACI50707.1|	dihydrodipicolinate synthase [Gluconacetobacter diazotrophicus PAl 5]
gi|209530782|gb|ACI50719.1|	transposase IS630 [Gluconacetobacter diazotrophicus PAl 5]
gi|209530784|gb|ACI50721.1|	transposase IS3 family protein [Gluconacetobacter diazotrophicus PAl 5]
gi|209530785|gb|ACI50722.1|	conserved hypothetical protein [Gluconacetobacter diazotrophicus PAl 5]
gi|209530786|gb|ACI50723.1|	conserved hypothetical protein, putative phage associated protein [Gluconacetobacter diazotrophicus PAl 5]
gi|209530793|gb|ACI50730.1|	transcriptional regulator, LysR family [Gluconacetobacter diazotrophicus PAl 5]
gi|209530816|gb|ACI50753.1|	hypothetical protein Gdia_0969 [Gluconacetobacter diazotrophicus PAl 5]
gi|209530819|gb|ACI50756.1|	aspartate racemase [Gluconacetobacter diazotrophicus PAl 5]
gi|209530820|gb|ACI50757.1|	transcriptional regulator, AraC family [Gluconacetobacter diazotrophicus PAl 5]
gi|209530821|gb|ACI50758.1|	hypothetical protein Gdia_0974 [Gluconacetobacter diazotrophicus PAl 5]
gi|209530822|gb|ACI50759.1|	conserved hypothetical protein [Gluconacetobacter diazotrophicus PAl 5]
gi|209530826|gb|ACI50763.1|	C-5 cytosine-specific DNA methylase [Gluconacetobacter diazotrophicus PAl 5]
gi|209530836|gb|ACI50773.1|	hypothetical protein Gdia_0990 [Gluconacetobacter diazotrophicus PAl 5]
gi|209530837|gb|ACI50774.1|	transcriptional regulator, AraC family [Gluconacetobacter diazotrophicus PAl 5]
gi|209530838|gb|ACI50775.1|	NAD-dependent epimerase/dehydratase [Gluconacetobacter diazotrophicus PAl 5]
gi|209530854|gb|ACI50791.1|	conserved hypothetical protein [Gluconacetobacter diazotrophicus PAl 5]
gi|209530861|gb|ACI50798.1|	conserved hypothetical protein [Gluconacetobacter diazotrophicus PAl 5]
gi|209530862|gb|ACI50799.1|	conserved hypothetical protein [Gluconacetobacter diazotrophicus PAl 5]
gi|209530863|gb|ACI50800.1|	ATPase (AAA+ superfamily)-like protein [Gluconacetobacter diazotrophicus PAl 5]
gi|209530864|gb|ACI50801.1|	protein of unknown function DUF1156 [Gluconacetobacter diazotrophicus PAl 5]
gi|209530865|gb|ACI50802.1|	helicase domain protein [Gluconacetobacter diazotrophicus PAl 5]
gi|209530866|gb|ACI50803.1|	PilT protein domain protein [Gluconacetobacter diazotrophicus PAl 5]
gi|209530867|gb|ACI50804.1|	conserved hypothetical protein [Gluconacetobacter diazotrophicus PAl 5]
gi|209530868|gb|ACI50805.1|	conserved hypothetical protein [Gluconacetobacter diazotrophicus PAl 5]
gi|209530869|gb|ACI50806.1|	TRAG family protein [Gluconacetobacter diazotrophicus PAl 5]
gi|209530870|gb|ACI50807.1|	plasmid stabilization system [Gluconacetobacter diazotrophicus PAl 5]
gi|209530878|gb|ACI50815.1|	conserved hypothetical protein [Gluconacetobacter diazotrophicus PAl 5]
gi|209530897|gb|ACI50834.1|	NADP oxidoreductase coenzyme F420-dependent [Gluconacetobacter diazotrophicus PAl 5]
gi|209530898|gb|ACI50835.1|	transcriptional regulator, LysR family [Gluconacetobacter diazotrophicus PAl 5]
gi|209530899|gb|ACI50836.1|	short-chain dehydrogenase/reductase SDR [Gluconacetobacter diazotrophicus PAl 5]
gi|209530900|gb|ACI50837.1|	transposase IS1182 family protein [Gluconacetobacter diazotrophicus PAl 5]
gi|209530902|gb|ACI50839.1|	major facilitator superfamily MFS_1 [Gluconacetobacter diazotrophicus PAl 5]
gi|209530903|gb|ACI50840.1|	Glyoxalase/bleomycin resistance protein/dioxygenase [Gluconacetobacter diazotrophicus PAl 5]
gi|209530908|gb|ACI50845.1|	conserved hypothetical protein [Gluconacetobacter diazotrophicus PAl 5]
gi|209530909|gb|ACI50846.1|	conserved hypothetical protein [Gluconacetobacter diazotrophicus PAl 5]
gi|209530910|gb|ACI50847.1|	Glutathione S-transferase domain [Gluconacetobacter diazotrophicus PAl 5]
gi|209530911|gb|ACI50848.1|	UDP-3-O-(3-hydroxymyristoyl) glucosamine N-acyltransferase [Gluconacetobacter diazotrophicus PAl 5]
gi|209530914|gb|ACI50851.1|	transposase IS110 family protein [Gluconacetobacter diazotrophicus PAl 5]
gi|209530915|gb|ACI50852.1|	conserved hypothetical protein [Gluconacetobacter diazotrophicus PAl 5]
gi|209530916|gb|ACI50853.1|	DNA methylase N-4/N-6 domain protein [Gluconacetobacter diazotrophicus PAl 5]
gi|209530917|gb|ACI50854.1|	hypothetical protein Gdia_1071 [Gluconacetobacter diazotrophicus PAl 5]
gi|209530918|gb|ACI50855.1|	addiction module antitoxin, RelB/DinJ family [Gluconacetobacter diazotrophicus PAl 5]
gi|209530919|gb|ACI50856.1|	addiction module toxin, RelE/StbE family [Gluconacetobacter diazotrophicus PAl 5]
gi|209530920|gb|ACI50857.1|	Resolvase domain [Gluconacetobacter diazotrophicus PAl 5]
gi|209530925|gb|ACI50862.1|	molybdopterin biosynthesis enzyme [Gluconacetobacter diazotrophicus PAl 5]
gi|209531019|gb|ACI50956.1|	hypothetical protein Gdia_1173 [Gluconacetobacter diazotrophicus PAl 5]
gi|209531022|gb|ACI50959.1|	hypothetical protein Gdia_1176 [Gluconacetobacter diazotrophicus PAl 5]
gi|209531049|gb|ACI50986.1|	hypothetical protein Gdia_1203 [Gluconacetobacter diazotrophicus PAl 5]
gi|209531073|gb|ACI51010.1|	conserved hypothetical protein [Gluconacetobacter diazotrophicus PAl 5]
gi|209531083|gb|ACI51020.1|	ApaG domain protein [Gluconacetobacter diazotrophicus PAl 5]
gi|209531103|gb|ACI51040.1|	transposase IS3 family protein [Gluconacetobacter diazotrophicus PAl 5]
gi|209531134|gb|ACI51071.1|	deoxyxylulose-5-phosphate synthase [Gluconacetobacter diazotrophicus PAl 5]
gi|209531150|gb|ACI51087.1|	conserved hypothetical protein [Gluconacetobacter diazotrophicus PAl 5]
gi|209531207|gb|ACI51144.1|	hypothetical protein Gdia_1363 [Gluconacetobacter diazotrophicus PAl 5]
gi|209531208|gb|ACI51145.1|	hypothetical protein Gdia_1364 [Gluconacetobacter diazotrophicus PAl 5]
gi|209531215|gb|ACI51152.1|	AtsE protein [Gluconacetobacter diazotrophicus PAl 5]
gi|209531227|gb|ACI51164.1|	hypothetical protein Gdia_1383 [Gluconacetobacter diazotrophicus PAl 5]
gi|209531230|gb|ACI51167.1|	transposase IS5 family protein [Gluconacetobacter diazotrophicus PAl 5]
gi|209531281|gb|ACI51218.1|	Sel1 domain protein repeat-containing protein [Gluconacetobacter diazotrophicus PAl 5]
gi|209531282|gb|ACI51219.1|	type I secretion membrane fusion protein, HlyD family [Gluconacetobacter diazotrophicus PAl 5]
gi|209531283|gb|ACI51220.1|	ABC transporter related [Gluconacetobacter diazotrophicus PAl 5]
gi|209531284|gb|ACI51221.1|	transposase IS630 [Gluconacetobacter diazotrophicus PAl 5]
gi|209531285|gb|ACI51222.1|	Hemolysin-type calcium-binding region [Gluconacetobacter diazotrophicus PAl 5]
gi|209531286|gb|ACI51223.1|	conserved hypothetical protein [Gluconacetobacter diazotrophicus PAl 5]
gi|209531287|gb|ACI51224.1|	type I secretion outer membrane protein, TolC family [Gluconacetobacter diazotrophicus PAl 5]
gi|209531288|gb|ACI51225.1|	conserved hypothetical protein [Gluconacetobacter diazotrophicus PAl 5]
gi|209531436|gb|ACI51373.1|	IstB domain protein ATP-binding protein [Gluconacetobacter diazotrophicus PAl 5]
gi|209531443|gb|ACI51380.1|	transposase IS110 family protein [Gluconacetobacter diazotrophicus PAl 5]
gi|209531444|gb|ACI51381.1|	Lytic transglycosylase catalytic [Gluconacetobacter diazotrophicus PAl 5]
gi|209531445|gb|ACI51382.1|	protein of unknown function DUF736 [Gluconacetobacter diazotrophicus PAl 5]
gi|209531446|gb|ACI51383.1|	conjugal transfer protein precursor [Gluconacetobacter diazotrophicus PAl 5]
gi|209531447|gb|ACI51384.1|	conserved hypothetical protein [Gluconacetobacter diazotrophicus PAl 5]
gi|209531448|gb|ACI51385.1|	replication protein A [Gluconacetobacter diazotrophicus PAl 5]
gi|209531449|gb|ACI51386.1|	conserved hypothetical protein [Gluconacetobacter diazotrophicus PAl 5]
gi|209531450|gb|ACI51387.1|	hypothetical protein Gdia_1609 [Gluconacetobacter diazotrophicus PAl 5]
gi|209531451|gb|ACI51388.1|	hypothetical protein Gdia_1610 [Gluconacetobacter diazotrophicus PAl 5]
gi|209531452|gb|ACI51389.1|	DNA methylase N-4/N-6 domain protein [Gluconacetobacter diazotrophicus PAl 5]
gi|209531453|gb|ACI51390.1|	hypothetical protein Gdia_1612 [Gluconacetobacter diazotrophicus PAl 5]
gi|209531454|gb|ACI51391.1|	hypothetical protein Gdia_1613 [Gluconacetobacter diazotrophicus PAl 5]
gi|209531455|gb|ACI51392.1|	conserved hypothetical protein [Gluconacetobacter diazotrophicus PAl 5]
gi|209531456|gb|ACI51393.1|	putative transcription regulator with HTH domain [Gluconacetobacter diazotrophicus PAl 5]
gi|209531457|gb|ACI51394.1|	Resolvase domain [Gluconacetobacter diazotrophicus PAl 5]
gi|209531476|gb|ACI51413.1|	transposase IS3 family protein [Gluconacetobacter diazotrophicus PAl 5]
gi|209531500|gb|ACI51437.1|	Integrase catalytic region [Gluconacetobacter diazotrophicus PAl 5]
gi|209531502|gb|ACI51439.1|	transposase IS1182 family protein [Gluconacetobacter diazotrophicus PAl 5]
gi|209531503|gb|ACI51440.1|	transposase IS5 family protein [Gluconacetobacter diazotrophicus PAl 5]
gi|209531504|gb|ACI51441.1|	Integrase catalytic region [Gluconacetobacter diazotrophicus PAl 5]
gi|209531505|gb|ACI51442.1|	transcriptional regulator, MarR family [Gluconacetobacter diazotrophicus PAl 5]
gi|209531506|gb|ACI51443.1|	OsmC family protein [Gluconacetobacter diazotrophicus PAl 5]
gi|209531507|gb|ACI51444.1|	conserved hypothetical protein [Gluconacetobacter diazotrophicus PAl 5]
gi|209531508|gb|ACI51445.1|	transcriptional regulator, TetR family [Gluconacetobacter diazotrophicus PAl 5]
gi|209531509|gb|ACI51446.1|	quinone oxidoreductase, YhdH/YhfP family [Gluconacetobacter diazotrophicus PAl 5]
gi|209531510|gb|ACI51447.1|	metal dependent phosphohydrolase [Gluconacetobacter diazotrophicus PAl 5]
gi|209531511|gb|ACI51448.1|	IstB domain protein ATP-binding protein [Gluconacetobacter diazotrophicus PAl 5]
gi|209531512|gb|ACI51449.1|	Integrase catalytic region [Gluconacetobacter diazotrophicus PAl 5]
gi|209531513|gb|ACI51450.1|	helix-turn-helix protein, CopG [Gluconacetobacter diazotrophicus PAl 5]
gi|209531514|gb|ACI51451.1|	transcriptional regulator, LysR family [Gluconacetobacter diazotrophicus PAl 5]
gi|209531515|gb|ACI51452.1|	beta-lactamase domain protein [Gluconacetobacter diazotrophicus PAl 5]
gi|209531516|gb|ACI51453.1|	aldo/keto reductase [Gluconacetobacter diazotrophicus PAl 5]
gi|209531517|gb|ACI51454.1|	transcriptional regulator, LysR family [Gluconacetobacter diazotrophicus PAl 5]
gi|209531519|gb|ACI51456.1|	RES domain protein [Gluconacetobacter diazotrophicus PAl 5]
gi|209531520|gb|ACI51457.1|	conserved hypothetical protein [Gluconacetobacter diazotrophicus PAl 5]
gi|209531521|gb|ACI51458.1|	transposase IS3 family protein [Gluconacetobacter diazotrophicus PAl 5]
gi|209531522|gb|ACI51459.1|	short-chain dehydrogenase/reductase SDR [Gluconacetobacter diazotrophicus PAl 5]
gi|209531525|gb|ACI51462.1|	conserved hypothetical protein [Gluconacetobacter diazotrophicus PAl 5]
gi|209531548|gb|ACI51485.1|	transposase IS630 [Gluconacetobacter diazotrophicus PAl 5]
gi|209531549|gb|ACI51486.1|	transcriptional regulator, LysR family [Gluconacetobacter diazotrophicus PAl 5]
gi|209531550|gb|ACI51487.1|	major facilitator superfamily MFS_1 [Gluconacetobacter diazotrophicus PAl 5]
gi|209531551|gb|ACI51488.1|	transposase IS3 family protein [Gluconacetobacter diazotrophicus PAl 5]
gi|209531552|gb|ACI51489.1|	IstB domain protein ATP-binding protein [Gluconacetobacter diazotrophicus PAl 5]
gi|209531553|gb|ACI51490.1|	transposase IS630 [Gluconacetobacter diazotrophicus PAl 5]
gi|209531554|gb|ACI51491.1|	Integrase catalytic region [Gluconacetobacter diazotrophicus PAl 5]
gi|209531555|gb|ACI51492.1|	transposase [Gluconacetobacter diazotrophicus PAl 5]
gi|209531556|gb|ACI51493.1|	transposase IS5 family protein [Gluconacetobacter diazotrophicus PAl 5]
gi|209531557|gb|ACI51494.1|	transposase IS701 [Gluconacetobacter diazotrophicus PAl 5]
gi|209531558|gb|ACI51495.1|	hypothetical protein Gdia_1729 [Gluconacetobacter diazotrophicus PAl 5]
gi|209531559|gb|ACI51496.1|	conserved hypothetical protein [Gluconacetobacter diazotrophicus PAl 5]
gi|209531560|gb|ACI51497.1|	transposase [Gluconacetobacter diazotrophicus PAl 5]
gi|209531565|gb|ACI51502.1|	transcriptional regulator, LysR family [Gluconacetobacter diazotrophicus PAl 5]
gi|209531566|gb|ACI51503.1|	transposase IS701 [Gluconacetobacter diazotrophicus PAl 5]
gi|209531567|gb|ACI51504.1|	conserved hypothetical protein [Gluconacetobacter diazotrophicus PAl 5]
gi|209531568|gb|ACI51505.1|	Cupin 2 conserved barrel domain protein [Gluconacetobacter diazotrophicus PAl 5]
gi|209531569|gb|ACI51506.1|	conserved hypothetical protein [Gluconacetobacter diazotrophicus PAl 5]
gi|209531570|gb|ACI51507.1|	transposase IS110 family protein [Gluconacetobacter diazotrophicus PAl 5]
gi|209531572|gb|ACI51509.1|	hypothetical protein Gdia_1744 [Gluconacetobacter diazotrophicus PAl 5]
gi|209531576|gb|ACI51513.1|	transposase IS5 family protein [Gluconacetobacter diazotrophicus PAl 5]
gi|209531577|gb|ACI51514.1|	Integrase catalytic region [Gluconacetobacter diazotrophicus PAl 5]
gi|209531579|gb|ACI51516.1|	transposase IS3 family protein [Gluconacetobacter diazotrophicus PAl 5]
gi|209531580|gb|ACI51517.1|	Integrase catalytic region [Gluconacetobacter diazotrophicus PAl 5]
gi|209531582|gb|ACI51519.1|	transposase IS5 family protein [Gluconacetobacter diazotrophicus PAl 5]
gi|209531586|gb|ACI51523.1|	Resolvase domain [Gluconacetobacter diazotrophicus PAl 5]
gi|209531587|gb|ACI51524.1|	transposase IS256 [Gluconacetobacter diazotrophicus PAl 5]
gi|209531588|gb|ACI51525.1|	transposase IS3 family protein [Gluconacetobacter diazotrophicus PAl 5]
gi|209531593|gb|ACI51530.1|	transposase IS5 family protein [Gluconacetobacter diazotrophicus PAl 5]
gi|209531594|gb|ACI51531.1|	transposase IS3 family protein [Gluconacetobacter diazotrophicus PAl 5]
gi|209531596|gb|ACI51533.1|	filamentation induced by cAMP protein Fic [Gluconacetobacter diazotrophicus PAl 5]
gi|209531608|gb|ACI51545.1|	transposase IS1182 family protein [Gluconacetobacter diazotrophicus PAl 5]
gi|209531609|gb|ACI51546.1|	transposase IS5 family protein [Gluconacetobacter diazotrophicus PAl 5]
gi|209531612|gb|ACI51549.1|	transposase IS5 family protein [Gluconacetobacter diazotrophicus PAl 5]
gi|209531616|gb|ACI51553.1|	Integrase catalytic region [Gluconacetobacter diazotrophicus PAl 5]
gi|209531617|gb|ACI51554.1|	IstB domain protein ATP-binding protein [Gluconacetobacter diazotrophicus PAl 5]
gi|209531618|gb|ACI51555.1|	transposase IS5 family protein [Gluconacetobacter diazotrophicus PAl 5]
gi|209531619|gb|ACI51556.1|	transposase [Gluconacetobacter diazotrophicus PAl 5]
gi|209531620|gb|ACI51557.1|	transposase IS3/IS911 family protein [Gluconacetobacter diazotrophicus PAl 5]
gi|209531621|gb|ACI51558.1|	hypothetical protein Gdia_1798 [Gluconacetobacter diazotrophicus PAl 5]
gi|209531663|gb|ACI51600.1|	transposase IS1182 family protein [Gluconacetobacter diazotrophicus PAl 5]
gi|209531664|gb|ACI51601.1|	transposase IS630 [Gluconacetobacter diazotrophicus PAl 5]
gi|209531691|gb|ACI51628.1|	Entericidin EcnAB [Gluconacetobacter diazotrophicus PAl 5]
gi|209531698|gb|ACI51635.1|	Integrase catalytic region [Gluconacetobacter diazotrophicus PAl 5]
gi|209531834|gb|ACI51771.1|	hypothetical protein Gdia_2011 [Gluconacetobacter diazotrophicus PAl 5]
gi|209531845|gb|ACI51782.1|	hypothetical protein Gdia_2022 [Gluconacetobacter diazotrophicus PAl 5]
gi|209531857|gb|ACI51794.1|	conserved hypothetical protein [Gluconacetobacter diazotrophicus PAl 5]
gi|209531887|gb|ACI51824.1|	conserved hypothetical protein [Gluconacetobacter diazotrophicus PAl 5]
gi|209531966|gb|ACI51903.1|	hypothetical protein Gdia_2145 [Gluconacetobacter diazotrophicus PAl 5]
gi|209531996|gb|ACI51933.1|	hypothetical protein Gdia_2175 [Gluconacetobacter diazotrophicus PAl 5]
gi|209532044|gb|ACI51981.1|	transposase IS256 [Gluconacetobacter diazotrophicus PAl 5]
gi|209532059|gb|ACI51996.1|	proline rich 12 [Gluconacetobacter diazotrophicus PAl 5]
gi|209532127|gb|ACI52064.1|	hypothetical protein Gdia_2309 [Gluconacetobacter diazotrophicus PAl 5]
gi|209532140|gb|ACI52077.1|	transposase IS701 [Gluconacetobacter diazotrophicus PAl 5]
gi|209532164|gb|ACI52101.1|	putative outer membrane protein [Gluconacetobacter diazotrophicus PAl 5]
gi|209532178|gb|ACI52115.1|	transposase IS630 [Gluconacetobacter diazotrophicus PAl 5]
gi|209532179|gb|ACI52116.1|	conserved hypothetical protein [Gluconacetobacter diazotrophicus PAl 5]
gi|209532204|gb|ACI52141.1|	transposase IS5 family protein [Gluconacetobacter diazotrophicus PAl 5]
gi|209532232|gb|ACI52169.1|	transposase IS110 family protein [Gluconacetobacter diazotrophicus PAl 5]
gi|209532233|gb|ACI52170.1|	Integrase catalytic region [Gluconacetobacter diazotrophicus PAl 5]
gi|209532237|gb|ACI52174.1|	Integrase catalytic region [Gluconacetobacter diazotrophicus PAl 5]
gi|209532238|gb|ACI52175.1|	putative lipoprotein [Gluconacetobacter diazotrophicus PAl 5]
gi|209532240|gb|ACI52177.1|	transposase IS3 family protein [Gluconacetobacter diazotrophicus PAl 5]
gi|209532243|gb|ACI52180.1|	transposase mutator type [Gluconacetobacter diazotrophicus PAl 5]
gi|209532245|gb|ACI52182.1|	hypothetical protein Gdia_2436 [Gluconacetobacter diazotrophicus PAl 5]
gi|209532246|gb|ACI52183.1|	hypothetical protein Gdia_2438 [Gluconacetobacter diazotrophicus PAl 5]
gi|209532247|gb|ACI52184.1|	hypothetical protein Gdia_2439 [Gluconacetobacter diazotrophicus PAl 5]
gi|209532249|gb|ACI52186.1|	conserved hypothetical protein [Gluconacetobacter diazotrophicus PAl 5]
gi|209532250|gb|ACI52187.1|	Tail Collar domain protein [Gluconacetobacter diazotrophicus PAl 5]
gi|209532252|gb|ACI52189.1|	conserved hypothetical protein [Gluconacetobacter diazotrophicus PAl 5]
gi|209532253|gb|ACI52190.1|	hypothetical protein Gdia_2445 [Gluconacetobacter diazotrophicus PAl 5]
gi|209532256|gb|ACI52193.1|	conserved hypothetical protein [Gluconacetobacter diazotrophicus PAl 5]
gi|209532257|gb|ACI52194.1|	GCN5-related N-acetyltransferase [Gluconacetobacter diazotrophicus PAl 5]
gi|209532258|gb|ACI52195.1|	conserved hypothetical protein [Gluconacetobacter diazotrophicus PAl 5]
gi|209532259|gb|ACI52196.1|	conserved hypothetical protein [Gluconacetobacter diazotrophicus PAl 5]
gi|209532260|gb|ACI52197.1|	conserved hypothetical protein [Gluconacetobacter diazotrophicus PAl 5]
gi|209532261|gb|ACI52198.1|	conserved hypothetical protein [Gluconacetobacter diazotrophicus PAl 5]
gi|209532262|gb|ACI52199.1|	conserved hypothetical protein [Gluconacetobacter diazotrophicus PAl 5]
gi|209532263|gb|ACI52200.1|	conserved hypothetical protein [Gluconacetobacter diazotrophicus PAl 5]
gi|209532264|gb|ACI52201.1|	conserved hypothetical protein [Gluconacetobacter diazotrophicus PAl 5]
gi|209532265|gb|ACI52202.1|	hypothetical protein Gdia_2457 [Gluconacetobacter diazotrophicus PAl 5]
gi|209532266|gb|ACI52203.1|	hypothetical protein Gdia_2458 [Gluconacetobacter diazotrophicus PAl 5]
gi|209532267|gb|ACI52204.1|	conserved hypothetical protein [Gluconacetobacter diazotrophicus PAl 5]
gi|209532268|gb|ACI52205.1|	conserved hypothetical protein [Gluconacetobacter diazotrophicus PAl 5]
gi|209532269|gb|ACI52206.1|	conserved hypothetical protein [Gluconacetobacter diazotrophicus PAl 5]
gi|209532270|gb|ACI52207.1|	hypothetical protein Gdia_2462 [Gluconacetobacter diazotrophicus PAl 5]
gi|209532271|gb|ACI52208.1|	chaperonin Cpn10 [Gluconacetobacter diazotrophicus PAl 5]
gi|209532272|gb|ACI52209.1|	conserved hypothetical protein [Gluconacetobacter diazotrophicus PAl 5]
gi|209532273|gb|ACI52210.1|	conserved hypothetical protein [Gluconacetobacter diazotrophicus PAl 5]
gi|209532274|gb|ACI52211.1|	hypothetical protein Gdia_2466 [Gluconacetobacter diazotrophicus PAl 5]
gi|209532275|gb|ACI52212.1|	conserved hypothetical protein [Gluconacetobacter diazotrophicus PAl 5]
gi|209532276|gb|ACI52213.1|	hypothetical protein Gdia_2468 [Gluconacetobacter diazotrophicus PAl 5]
gi|209532277|gb|ACI52214.1|	hypothetical protein Gdia_2469 [Gluconacetobacter diazotrophicus PAl 5]
gi|209532278|gb|ACI52215.1|	hypothetical protein Gdia_2470 [Gluconacetobacter diazotrophicus PAl 5]
gi|209532279|gb|ACI52216.1|	conserved hypothetical protein [Gluconacetobacter diazotrophicus PAl 5]
gi|209532280|gb|ACI52217.1|	Terminase small subunit [Gluconacetobacter diazotrophicus PAl 5]
gi|209532281|gb|ACI52218.1|	hypothetical protein Gdia_2473 [Gluconacetobacter diazotrophicus PAl 5]
gi|209532282|gb|ACI52219.1|	TOPRIM domain protein [Gluconacetobacter diazotrophicus PAl 5]
gi|209532283|gb|ACI52220.1|	type III restriction protein res subunit [Gluconacetobacter diazotrophicus PAl 5]
gi|209532284|gb|ACI52221.1|	conserved hypothetical protein [Gluconacetobacter diazotrophicus PAl 5]
gi|209532285|gb|ACI52222.1|	hypothetical protein Gdia_2477 [Gluconacetobacter diazotrophicus PAl 5]
gi|209532286|gb|ACI52223.1|	hypothetical protein Gdia_2478 [Gluconacetobacter diazotrophicus PAl 5]
gi|209532287|gb|ACI52224.1|	conserved hypothetical protein [Gluconacetobacter diazotrophicus PAl 5]
gi|209532288|gb|ACI52225.1|	hypothetical protein Gdia_2480 [Gluconacetobacter diazotrophicus PAl 5]
gi|209532289|gb|ACI52226.1|	transcriptional regulator, XRE family [Gluconacetobacter diazotrophicus PAl 5]
gi|209532290|gb|ACI52227.1|	conserved hypothetical protein [Gluconacetobacter diazotrophicus PAl 5]
gi|209532291|gb|ACI52228.1|	hypothetical protein Gdia_2484 [Gluconacetobacter diazotrophicus PAl 5]
gi|209532292|gb|ACI52229.1|	hypothetical protein Gdia_2485 [Gluconacetobacter diazotrophicus PAl 5]
gi|209532293|gb|ACI52230.1|	S-antigen family protein [Gluconacetobacter diazotrophicus PAl 5]
gi|209532294|gb|ACI52231.1|	conserved hypothetical protein [Gluconacetobacter diazotrophicus PAl 5]
gi|209532295|gb|ACI52232.1|	hypothetical protein Gdia_2488 [Gluconacetobacter diazotrophicus PAl 5]
gi|209532296|gb|ACI52233.1|	hypothetical protein Gdia_2489 [Gluconacetobacter diazotrophicus PAl 5]
gi|209532297|gb|ACI52234.1|	conserved hypothetical protein [Gluconacetobacter diazotrophicus PAl 5]
gi|209532298|gb|ACI52235.1|	hypothetical protein Gdia_2491 [Gluconacetobacter diazotrophicus PAl 5]
gi|209532299|gb|ACI52236.1|	hypothetical protein Gdia_2492 [Gluconacetobacter diazotrophicus PAl 5]
gi|209532300|gb|ACI52237.1|	hypothetical protein Gdia_2493 [Gluconacetobacter diazotrophicus PAl 5]
gi|209532301|gb|ACI52238.1|	hypothetical protein Gdia_2494 [Gluconacetobacter diazotrophicus PAl 5]
gi|209532302|gb|ACI52239.1|	Gp37Gp68 family protein [Gluconacetobacter diazotrophicus PAl 5]
gi|209532304|gb|ACI52241.1|	hypothetical protein Gdia_2497 [Gluconacetobacter diazotrophicus PAl 5]
gi|209532305|gb|ACI52242.1|	hypothetical protein Gdia_2498 [Gluconacetobacter diazotrophicus PAl 5]
gi|209532306|gb|ACI52243.1|	hypothetical protein Gdia_2499 [Gluconacetobacter diazotrophicus PAl 5]
gi|209532307|gb|ACI52244.1|	hypothetical protein Gdia_2500 [Gluconacetobacter diazotrophicus PAl 5]
gi|209532308|gb|ACI52245.1|	integrase family protein [Gluconacetobacter diazotrophicus PAl 5]
gi|209532321|gb|ACI52258.1|	transposase IS3 family protein [Gluconacetobacter diazotrophicus PAl 5]
gi|209532355|gb|ACI52292.1|	terminase small subunit [Gluconacetobacter diazotrophicus PAl 5]
gi|209532358|gb|ACI52295.1|	hypothetical protein Gdia_2552 [Gluconacetobacter diazotrophicus PAl 5]
gi|209532360|gb|ACI52297.1|	hypothetical protein Gdia_2554 [Gluconacetobacter diazotrophicus PAl 5]
gi|209532361|gb|ACI52298.1|	chaperonin Cpn10 [Gluconacetobacter diazotrophicus PAl 5]
gi|209532363|gb|ACI52300.1|	conserved hypothetical protein [Gluconacetobacter diazotrophicus PAl 5]
gi|209532386|gb|ACI52323.1|	conserved hypothetical protein [Gluconacetobacter diazotrophicus PAl 5]
gi|209532389|gb|ACI52326.1|	protein of unknown function DUF262 [Gluconacetobacter diazotrophicus PAl 5]
gi|209532390|gb|ACI52327.1|	transposase IS5 family protein [Gluconacetobacter diazotrophicus PAl 5]
gi|209532393|gb|ACI52330.1|	transposase IS5 family protein [Gluconacetobacter diazotrophicus PAl 5]
gi|209532401|gb|ACI52338.1|	transposase IS630 [Gluconacetobacter diazotrophicus PAl 5]
gi|209532406|gb|ACI52343.1|	efflux transporter, RND family, MFP subunit [Gluconacetobacter diazotrophicus PAl 5]
gi|209532419|gb|ACI52356.1|	conserved hypothetical protein [Gluconacetobacter diazotrophicus PAl 5]
gi|209532420|gb|ACI52357.1|	hypothetical protein Gdia_2615 [Gluconacetobacter diazotrophicus PAl 5]
gi|209532421|gb|ACI52358.1|	hypothetical protein Gdia_2616 [Gluconacetobacter diazotrophicus PAl 5]
gi|209532433|gb|ACI52370.1|	hypothetical protein Gdia_2628 [Gluconacetobacter diazotrophicus PAl 5]
gi|209532441|gb|ACI52378.1|	secretion protein HlyD family protein [Gluconacetobacter diazotrophicus PAl 5]
gi|209532447|gb|ACI52384.1|	hypothetical protein Gdia_2643 [Gluconacetobacter diazotrophicus PAl 5]
gi|209532456|gb|ACI52393.1|	transposase IS3 family protein [Gluconacetobacter diazotrophicus PAl 5]
gi|209532459|gb|ACI52396.1|	transposase IS1182 family protein [Gluconacetobacter diazotrophicus PAl 5]
gi|209532460|gb|ACI52397.1|	transposase IS5 family protein [Gluconacetobacter diazotrophicus PAl 5]
gi|209532475|gb|ACI52412.1|	hypothetical protein Gdia_2673 [Gluconacetobacter diazotrophicus PAl 5]
gi|209532478|gb|ACI52415.1|	Integrase catalytic region [Gluconacetobacter diazotrophicus PAl 5]
gi|209532480|gb|ACI52417.1|	hypothetical protein Gdia_2679 [Gluconacetobacter diazotrophicus PAl 5]
gi|209532481|gb|ACI52418.1|	hypothetical protein Gdia_2680 [Gluconacetobacter diazotrophicus PAl 5]
gi|209532496|gb|ACI52433.1|	transposase IS5 family protein [Gluconacetobacter diazotrophicus PAl 5]
gi|209532511|gb|ACI52448.1|	transposase IS1182 family protein [Gluconacetobacter diazotrophicus PAl 5]
gi|209532512|gb|ACI52449.1|	transposase IS5 family protein [Gluconacetobacter diazotrophicus PAl 5]
gi|209532526|gb|ACI52463.1|	WGR domain protein [Gluconacetobacter diazotrophicus PAl 5]
gi|209532527|gb|ACI52464.1|	transposase IS5 family protein [Gluconacetobacter diazotrophicus PAl 5]
gi|209532528|gb|ACI52465.1|	transposase IS5 family protein [Gluconacetobacter diazotrophicus PAl 5]
gi|209532529|gb|ACI52466.1|	transposase IS630 [Gluconacetobacter diazotrophicus PAl 5]
gi|209532530|gb|ACI52467.1|	transposase IS1182 family protein [Gluconacetobacter diazotrophicus PAl 5]
gi|209532531|gb|ACI52468.1|	transposase IS701 [Gluconacetobacter diazotrophicus PAl 5]
gi|209532532|gb|ACI52469.1|	hypothetical protein Gdia_2732 [Gluconacetobacter diazotrophicus PAl 5]
gi|209532533|gb|ACI52470.1|	hypothetical protein Gdia_2733 [Gluconacetobacter diazotrophicus PAl 5]
gi|209532534|gb|ACI52471.1|	transposase IS630 [Gluconacetobacter diazotrophicus PAl 5]
gi|209532535|gb|ACI52472.1|	hypothetical protein Gdia_2736 [Gluconacetobacter diazotrophicus PAl 5]
gi|209532536|gb|ACI52473.1|	hypothetical protein Gdia_2737 [Gluconacetobacter diazotrophicus PAl 5]
gi|209532537|gb|ACI52474.1|	transposase IS630 [Gluconacetobacter diazotrophicus PAl 5]
gi|209532538|gb|ACI52475.1|	transposase IS5 family protein [Gluconacetobacter diazotrophicus PAl 5]
gi|209532539|gb|ACI52476.1|	Integrase catalytic region [Gluconacetobacter diazotrophicus PAl 5]
gi|209532540|gb|ACI52477.1|	Integrase catalytic region [Gluconacetobacter diazotrophicus PAl 5]
gi|209532541|gb|ACI52478.1|	Integrase catalytic region [Gluconacetobacter diazotrophicus PAl 5]
gi|209532542|gb|ACI52479.1|	transposase IS256 [Gluconacetobacter diazotrophicus PAl 5]
gi|209532566|gb|ACI52503.1|	integrase family protein [Gluconacetobacter diazotrophicus PAl 5]
gi|209532567|gb|ACI52504.1|	AIG2 family protein [Gluconacetobacter diazotrophicus PAl 5]
gi|209532568|gb|ACI52505.1|	conserved hypothetical protein [Gluconacetobacter diazotrophicus PAl 5]
gi|209532569|gb|ACI52506.1|	conserved hypothetical protein [Gluconacetobacter diazotrophicus PAl 5]
gi|209532570|gb|ACI52507.1|	conserved hypothetical protein [Gluconacetobacter diazotrophicus PAl 5]
gi|209532571|gb|ACI52508.1|	hypothetical protein Gdia_2775 [Gluconacetobacter diazotrophicus PAl 5]
gi|209532572|gb|ACI52509.1|	conserved hypothetical protein [Gluconacetobacter diazotrophicus PAl 5]
gi|209532573|gb|ACI52510.1|	conserved hypothetical protein [Gluconacetobacter diazotrophicus PAl 5]
gi|209532574|gb|ACI52511.1|	conserved hypothetical protein [Gluconacetobacter diazotrophicus PAl 5]
gi|209532575|gb|ACI52512.1|	conserved hypothetical protein [Gluconacetobacter diazotrophicus PAl 5]
gi|209532576|gb|ACI52513.1|	conserved hypothetical protein [Gluconacetobacter diazotrophicus PAl 5]
gi|209532577|gb|ACI52514.1|	ParB domain protein nuclease [Gluconacetobacter diazotrophicus PAl 5]
gi|209532578|gb|ACI52515.1|	conserved hypothetical protein [Gluconacetobacter diazotrophicus PAl 5]
gi|209532579|gb|ACI52516.1|	conserved hypothetical protein [Gluconacetobacter diazotrophicus PAl 5]
gi|209532580|gb|ACI52517.1|	putative methylase/helicase [Gluconacetobacter diazotrophicus PAl 5]
gi|209532581|gb|ACI52518.1|	conserved hypothetical protein [Gluconacetobacter diazotrophicus PAl 5]
gi|209532582|gb|ACI52519.1|	conserved hypothetical protein [Gluconacetobacter diazotrophicus PAl 5]
gi|209532583|gb|ACI52520.1|	conserved hypothetical protein [Gluconacetobacter diazotrophicus PAl 5]
gi|209532584|gb|ACI52521.1|	conserved hypothetical protein [Gluconacetobacter diazotrophicus PAl 5]
gi|209532585|gb|ACI52522.1|	conserved hypothetical protein [Gluconacetobacter diazotrophicus PAl 5]
gi|209532586|gb|ACI52523.1|	protein of unknown function DUF736 [Gluconacetobacter diazotrophicus PAl 5]
gi|209532587|gb|ACI52524.1|	transcriptional regulator, XRE family [Gluconacetobacter diazotrophicus PAl 5]
gi|209532588|gb|ACI52525.1|	transcriptional regulator, XRE family [Gluconacetobacter diazotrophicus PAl 5]
gi|209532589|gb|ACI52526.1|	conserved hypothetical protein [Gluconacetobacter diazotrophicus PAl 5]
gi|209532592|gb|ACI52529.1|	conserved hypothetical protein [Gluconacetobacter diazotrophicus PAl 5]
gi|209532593|gb|ACI52530.1|	replication protein A [Gluconacetobacter diazotrophicus PAl 5]
gi|209532594|gb|ACI52531.1|	Cobyrinic acid ac-diamide synthase [Gluconacetobacter diazotrophicus PAl 5]
gi|209532595|gb|ACI52532.1|	conserved hypothetical protein [Gluconacetobacter diazotrophicus PAl 5]
gi|209532596|gb|ACI52533.1|	conserved hypothetical protein [Gluconacetobacter diazotrophicus PAl 5]
gi|209532597|gb|ACI52534.1|	conjugal transfer protein precursor [Gluconacetobacter diazotrophicus PAl 5]
gi|209532598|gb|ACI52535.1|	protein of unknown function DUF736 [Gluconacetobacter diazotrophicus PAl 5]
gi|209532599|gb|ACI52536.1|	Lytic transglycosylase catalytic [Gluconacetobacter diazotrophicus PAl 5]
gi|209532600|gb|ACI52537.1|	transposase IS110 family protein [Gluconacetobacter diazotrophicus PAl 5]
gi|209532601|gb|ACI52538.1|	conserved hypothetical protein [Gluconacetobacter diazotrophicus PAl 5]
gi|209532602|gb|ACI52539.1|	transcriptional regulator, XRE family [Gluconacetobacter diazotrophicus PAl 5]
gi|209532603|gb|ACI52540.1|	Alcohol dehydrogenase zinc-binding domain protein [Gluconacetobacter diazotrophicus PAl 5]
gi|209532604|gb|ACI52541.1|	monooxygenase FAD-binding [Gluconacetobacter diazotrophicus PAl 5]
gi|209532605|gb|ACI52542.1|	short-chain dehydrogenase/reductase SDR [Gluconacetobacter diazotrophicus PAl 5]
gi|209532607|gb|ACI52544.1|	short-chain dehydrogenase/reductase SDR [Gluconacetobacter diazotrophicus PAl 5]
gi|209532608|gb|ACI52545.1|	transcriptional regulator, AraC family [Gluconacetobacter diazotrophicus PAl 5]
gi|209532609|gb|ACI52546.1|	major facilitator superfamily MFS_1 [Gluconacetobacter diazotrophicus PAl 5]
gi|209532610|gb|ACI52547.1|	conserved hypothetical protein [Gluconacetobacter diazotrophicus PAl 5]
gi|209532611|gb|ACI52548.1|	isochorismatase hydrolase [Gluconacetobacter diazotrophicus PAl 5]
gi|209532612|gb|ACI52549.1|	transcriptional regulator, MarR family [Gluconacetobacter diazotrophicus PAl 5]
gi|209532613|gb|ACI52550.1|	TRAG family protein [Gluconacetobacter diazotrophicus PAl 5]
gi|209532614|gb|ACI52551.1|	conserved hypothetical protein [Gluconacetobacter diazotrophicus PAl 5]
gi|209532615|gb|ACI52552.1|	Beta-lactamase [Gluconacetobacter diazotrophicus PAl 5]
gi|209532616|gb|ACI52553.1|	alpha/beta hydrolase fold [Gluconacetobacter diazotrophicus PAl 5]
gi|209532617|gb|ACI52554.1|	conserved hypothetical secreted protein [Gluconacetobacter diazotrophicus PAl 5]
gi|209532618|gb|ACI52555.1|	conserved hypothetical cytosolic protein [Gluconacetobacter diazotrophicus PAl 5]
gi|209532619|gb|ACI52556.1|	P-type conjugative transfer ATPase TrbB [Gluconacetobacter diazotrophicus PAl 5]
gi|209532620|gb|ACI52557.1|	Conjugal transfer protein TrbC [Gluconacetobacter diazotrophicus PAl 5]
gi|209532621|gb|ACI52558.1|	type IV secretory pathway VirB3 family protein [Gluconacetobacter diazotrophicus PAl 5]
gi|209532622|gb|ACI52559.1|	AAA ATPase [Gluconacetobacter diazotrophicus PAl 5]
gi|209532623|gb|ACI52560.1|	P-type conjugative transfer protein TrbJ [Gluconacetobacter diazotrophicus PAl 5]
gi|209532624|gb|ACI52561.1|	conserved hypothetical protein [Gluconacetobacter diazotrophicus PAl 5]
gi|209532625|gb|ACI52562.1|	P-type conjugative transfer protein TrbL [Gluconacetobacter diazotrophicus PAl 5]
gi|209532626|gb|ACI52563.1|	Conjugal transfer protein [Gluconacetobacter diazotrophicus PAl 5]
gi|209532627|gb|ACI52564.1|	P-type conjugative transfer protein TrbG [Gluconacetobacter diazotrophicus PAl 5]
gi|209532628|gb|ACI52565.1|	conjugation TrbI family protein [Gluconacetobacter diazotrophicus PAl 5]
gi|209532629|gb|ACI52566.1|	conserved hypothetical protein [Gluconacetobacter diazotrophicus PAl 5]
gi|209532630|gb|ACI52567.1|	transposase IS630 [Gluconacetobacter diazotrophicus PAl 5]
gi|209532631|gb|ACI52568.1|	monooxygenase FAD-binding [Gluconacetobacter diazotrophicus PAl 5]
gi|209532632|gb|ACI52569.1|	lipolytic protein G-D-S-L family [Gluconacetobacter diazotrophicus PAl 5]
gi|209532633|gb|ACI52570.1|	oxidoreductase domain protein [Gluconacetobacter diazotrophicus PAl 5]
gi|209532634|gb|ACI52571.1|	transcriptional regulator, TetR family [Gluconacetobacter diazotrophicus PAl 5]
gi|209532635|gb|ACI52572.1|	protein of unknown function DUF6 transmembrane [Gluconacetobacter diazotrophicus PAl 5]
gi|209532636|gb|ACI52573.1|	alpha/beta hydrolase fold [Gluconacetobacter diazotrophicus PAl 5]
gi|209532637|gb|ACI52574.1|	transcriptional regulator, TetR family [Gluconacetobacter diazotrophicus PAl 5]
gi|209532652|gb|ACI52589.1|	hypothetical protein Gdia_2858 [Gluconacetobacter diazotrophicus PAl 5]
gi|209532828|gb|ACI52765.1|	hypothetical protein Gdia_3035 [Gluconacetobacter diazotrophicus PAl 5]
gi|209532845|gb|ACI52782.1|	transposase IS1182 family protein [Gluconacetobacter diazotrophicus PAl 5]
gi|209532961|gb|ACI52898.1|	UDP-N-acetylenolpyruvoylglucosamine reductase [Gluconacetobacter diazotrophicus PAl 5]
gi|209532994|gb|ACI52931.1|	conserved hypothetical protein [Gluconacetobacter diazotrophicus PAl 5]
gi|209533005|gb|ACI52942.1|	hypothetical protein Gdia_3212 [Gluconacetobacter diazotrophicus PAl 5]
gi|209533006|gb|ACI52943.1|	hypothetical protein Gdia_3213 [Gluconacetobacter diazotrophicus PAl 5]
gi|209533007|gb|ACI52944.1|	hypothetical protein Gdia_3214 [Gluconacetobacter diazotrophicus PAl 5]
gi|209533008|gb|ACI52945.1|	hypothetical protein Gdia_3215 [Gluconacetobacter diazotrophicus PAl 5]
gi|209533009|gb|ACI52946.1|	virulence factor SrfB-like protein [Gluconacetobacter diazotrophicus PAl 5]
gi|209533010|gb|ACI52947.1|	virulence factor SrfC-like protein [Gluconacetobacter diazotrophicus PAl 5]
gi|209533011|gb|ACI52948.1|	hypothetical protein Gdia_3218 [Gluconacetobacter diazotrophicus PAl 5]
gi|209533012|gb|ACI52949.1|	conserved hypothetical protein [Gluconacetobacter diazotrophicus PAl 5]
gi|209533013|gb|ACI52950.1|	ABC transporter related [Gluconacetobacter diazotrophicus PAl 5]
gi|209533014|gb|ACI52951.1|	protein of unknown function DUF214 [Gluconacetobacter diazotrophicus PAl 5]
gi|209533015|gb|ACI52952.1|	protein of unknown function DUF323 [Gluconacetobacter diazotrophicus PAl 5]
gi|209533016|gb|ACI52953.1|	lipoprotein, putative [Gluconacetobacter diazotrophicus PAl 5]
gi|209533017|gb|ACI52954.1|	cell surface antigen SpaP [Gluconacetobacter diazotrophicus PAl 5]
gi|209533018|gb|ACI52955.1|	transposase IS110 family protein [Gluconacetobacter diazotrophicus PAl 5]
gi|209533019|gb|ACI52956.1|	periplasmic binding protein/LacI transcriptional regulator [Gluconacetobacter diazotrophicus PAl 5]
gi|209533036|gb|ACI52973.1|	transposase IS256 [Gluconacetobacter diazotrophicus PAl 5]
gi|209533048|gb|ACI52985.1|	Integrase catalytic region [Gluconacetobacter diazotrophicus PAl 5]
gi|209533059|gb|ACI52996.1|	binding-protein-dependent transport systems inner membrane component [Gluconacetobacter diazotrophicus PAl 5]
gi|209533061|gb|ACI52998.1|	phosphate ABC transporter, inner membrane subunit PstA [Gluconacetobacter diazotrophicus PAl 5]
gi|209533062|gb|ACI52999.1|	phosphate ABC transporter, ATPase subunit [Gluconacetobacter diazotrophicus PAl 5]
gi|209533081|gb|ACI53018.1|	ribosomal protein L32 [Gluconacetobacter diazotrophicus PAl 5]
gi|209533145|gb|ACI53082.1|	transposase [Gluconacetobacter diazotrophicus PAl 5]
gi|209533154|gb|ACI53091.1|	putative carbamoyl-phosphate-synthetase protein [Gluconacetobacter diazotrophicus PAl 5]
gi|209533155|gb|ACI53092.1|	oxidoreductase domain protein [Gluconacetobacter diazotrophicus PAl 5]
gi|209533224|gb|ACI53161.1|	hypothetical protein Gdia_3436 [Gluconacetobacter diazotrophicus PAl 5]
gi|209533333|gb|ACI53270.1|	deoxyuridine 5'-triphosphate nucleotidohydrolase Dut [Gluconacetobacter diazotrophicus PAl 5]

## Sheet: Unique AM889285
Unique Gene in Gluconacetobacter diazotrophicus Pal5. GenBank: AM889285. This study.
CDS ID	Putative function
gi|161784421|emb|CAP53945.1|	conserved hypothetical protein [Gluconacetobacter diazotrophicus PAl 5]
gi|161784422|emb|CAP53946.1|	conserved hypothetical protein [Gluconacetobacter diazotrophicus PAl 5]
gi|161784425|emb|CAP53952.1|	putative transposase; transposase [Gluconacetobacter diazotrophicus PAl 5]
gi|161784426|emb|CAP53953.1|	putative transposase [Gluconacetobacter diazotrophicus PAl 5]
gi|161784427|emb|CAP53954.1|	hypothetical protein [Gluconacetobacter diazotrophicus PAl 5]
gi|161784428|emb|CAP53955.1|	putative transposase [Gluconacetobacter diazotrophicus PAl 5]
gi|161784429|emb|CAP53956.1|	putative transposase [Gluconacetobacter diazotrophicus PAl 5]
gi|161784441|emb|CAP53971.1|	putative transposase [Gluconacetobacter diazotrophicus PAl 5]
gi|161784442|emb|CAP53972.1|	putative transposase [Gluconacetobacter diazotrophicus PAl 5]
gi|161784443|emb|CAP53973.1|	hypothetical protein [Gluconacetobacter diazotrophicus PAl 5]
gi|161784445|emb|CAP53975.1|	hypothetical protein [Gluconacetobacter diazotrophicus PAl 5]
gi|161784467|emb|CAP53997.1|	conserved hypothetical protein [Gluconacetobacter diazotrophicus PAl 5]
gi|161784468|emb|CAP53998.1|	conserved hypothetical protein [Gluconacetobacter diazotrophicus PAl 5]
gi|161784469|emb|CAP54000.1|	conserved hypothetical protein [Gluconacetobacter diazotrophicus PAl 5]
gi|161784488|emb|CAP54020.1|	hypothetical protein [Gluconacetobacter diazotrophicus PAl 5]
gi|161784490|emb|CAP54023.1|	putative coniferyl aldehyde dehydrogenase [Gluconacetobacter diazotrophicus PAl 5]
gi|161784491|emb|CAP54024.1|	alpha/beta hydrolase, chloride peroxidase [Gluconacetobacter diazotrophicus PAl 5]
gi|161784492|emb|CAP54025.1|	conserved hypothetical protein [Gluconacetobacter diazotrophicus PAl 5]
gi|161784493|emb|CAP54026.1|	putative flavin oxidoreductase [Gluconacetobacter diazotrophicus PAl 5]
gi|161784494|emb|CAP54027.1|	putative transcriptional regulator, MerR family [Gluconacetobacter diazotrophicus PAl 5]
gi|161784495|emb|CAP54028.1|	putative DJ-1/PfpI family [Gluconacetobacter diazotrophicus PAl 5]
gi|161784497|emb|CAP54030.1|	conserved hypothetical protein [Gluconacetobacter diazotrophicus PAl 5]
gi|161784502|emb|CAP54035.1|	hypothetical protein [Gluconacetobacter diazotrophicus PAl 5]
gi|161784503|emb|CAP54036.1|	hypothetical protein [Gluconacetobacter diazotrophicus PAl 5]
gi|161784504|emb|CAP54037.1|	hypothetical protein [Gluconacetobacter diazotrophicus PAl 5]
gi|161784509|emb|CAP54042.1|	conserved hypothetical protein [Gluconacetobacter diazotrophicus PAl 5]
gi|161784510|emb|CAP54043.1|	putative membrane protein [Gluconacetobacter diazotrophicus PAl 5]
gi|161784511|emb|CAP54044.1|	hypothetical protein [Gluconacetobacter diazotrophicus PAl 5]
gi|161784513|emb|CAP54046.1|	putative DNA polymerase protein [Gluconacetobacter diazotrophicus PAl 5]
gi|161784514|emb|CAP54047.1|	putative DNA polymerase III alpha subunit [Gluconacetobacter diazotrophicus PAl 5]
gi|161784518|emb|CAP54051.1|	putative DNA methylase N-4/N-6 [Gluconacetobacter diazotrophicus PAl 5]
gi|161784523|emb|CAP54058.1|	putative tranposase [Gluconacetobacter diazotrophicus PAl 5]
gi|161784524|emb|CAP54059.1|	hypothetical protein [Gluconacetobacter diazotrophicus PAl 5]
gi|161784525|emb|CAP54060.1|	conserved hypothetical protein [Gluconacetobacter diazotrophicus PAl 5]
gi|161784526|emb|CAP54061.1|	hypothetical protein [Gluconacetobacter diazotrophicus PAl 5]
gi|161784527|emb|CAP54062.1|	conserved hypothetical protein [Gluconacetobacter diazotrophicus PAl 5]
gi|161784528|emb|CAP54063.1|	putative metallophosphoesterase [Gluconacetobacter diazotrophicus PAl 5]
gi|161784529|emb|CAP54064.1|	putative metallophosphoesterase [Gluconacetobacter diazotrophicus PAl 5]
gi|161784530|emb|CAP54065.1|	conserved hypothetical protein [Gluconacetobacter diazotrophicus PAl 5]
gi|161784531|emb|CAP54066.1|	conserved hypothetical protein [Gluconacetobacter diazotrophicus PAl 5]
gi|161784532|emb|CAP54067.1|	putative Ubiquitin-activating enzyme [Gluconacetobacter diazotrophicus PAl 5]
gi|161784533|emb|CAP54068.1|	conserved hypothetical protein [Gluconacetobacter diazotrophicus PAl 5]
gi|161784534|emb|CAP54069.1|	conserved hypothetical protein [Gluconacetobacter diazotrophicus PAl 5]
gi|161784535|emb|CAP54070.1|	hypothetical protein [Gluconacetobacter diazotrophicus PAl 5]
gi|161784536|emb|CAP54071.1|	putative conjugal transfer protein TRAG [Gluconacetobacter diazotrophicus PAl 5]
gi|161784537|emb|CAP54072.1|	conserved hypothetical protein [Gluconacetobacter diazotrophicus PAl 5]
gi|161784544|emb|CAP54079.1|	putative type IV secretion system protein [Gluconacetobacter diazotrophicus PAl 5]
gi|161784545|emb|CAP54080.1|	putative type IV secretion system protein [Gluconacetobacter diazotrophicus PAl 5]
gi|161784546|emb|CAP54081.1|	putative type IV secretion system protein [Gluconacetobacter diazotrophicus PAl 5]
gi|161784547|emb|CAP54082.1|	putative transcriptional regulator, LysR family [Gluconacetobacter diazotrophicus PAl 5]
gi|161784548|emb|CAP54083.1|	putative transposase [Gluconacetobacter diazotrophicus PAl 5]
gi|161784556|emb|CAP54091.1|	hypothetical protein [Gluconacetobacter diazotrophicus PAl 5]
gi|161784557|emb|CAP54092.1|	hypothetical protein [Gluconacetobacter diazotrophicus PAl 5]
gi|161784558|emb|CAP54093.1|	conserved hypothetical protein [Gluconacetobacter diazotrophicus PAl 5]
gi|161784559|emb|CAP54094.1|	hypothetical protein [Gluconacetobacter diazotrophicus PAl 5]
gi|161784560|emb|CAP54095.1|	hypothetical protein [Gluconacetobacter diazotrophicus PAl 5]
gi|161784561|emb|CAP54096.1|	putative transposase [Gluconacetobacter diazotrophicus PAl 5]
gi|161784562|emb|CAP54097.1|	putative transposase [Gluconacetobacter diazotrophicus PAl 5]
gi|161784577|emb|CAP54114.1|	hypothetical protein [Gluconacetobacter diazotrophicus PAl 5]
gi|161784596|emb|CAP54133.1|	hypothetical protein [Gluconacetobacter diazotrophicus PAl 5]
gi|161784633|emb|CAP54170.1|	hypothetical protein [Gluconacetobacter diazotrophicus PAl 5]
gi|161784645|emb|CAP54182.1|	hypothetical protein [Gluconacetobacter diazotrophicus PAl 5]
gi|161784646|emb|CAP54183.1|	hypothetical protein [Gluconacetobacter diazotrophicus PAl 5]
gi|161784650|emb|CAP54188.1|	hypothetical protein [Gluconacetobacter diazotrophicus PAl 5]
gi|161784651|emb|CAP54189.1|	hypothetical protein [Gluconacetobacter diazotrophicus PAl 5]
gi|161784663|emb|CAP54201.1|	putative transcriptional regulator, LysR family [Gluconacetobacter diazotrophicus PAl 5]
gi|161784675|emb|CAP54213.1|	hypothetical protein [Gluconacetobacter diazotrophicus PAl 5]
gi|161784684|emb|CAP54222.1|	hypothetical protein [Gluconacetobacter diazotrophicus PAl 5]
gi|161784699|emb|CAP54238.1|	putative regulator protein [Gluconacetobacter diazotrophicus PAl 5]
gi|161784701|emb|CAP54240.1|	putative transposase [Gluconacetobacter diazotrophicus PAl 5]
gi|161784702|emb|CAP54241.1|	hypothetical protein [Gluconacetobacter diazotrophicus PAl 5]
gi|161784706|emb|CAP54245.1|	putative integrase protein [Gluconacetobacter diazotrophicus PAl 5]
gi|161784707|emb|CAP54246.1|	putative transposase [Gluconacetobacter diazotrophicus PAl 5]
gi|161784708|emb|CAP54247.1|	putative transposase [Gluconacetobacter diazotrophicus PAl 5]
gi|161784717|emb|CAP54257.1|	putative transposase [Gluconacetobacter diazotrophicus PAl 5]
gi|161784718|emb|CAP54258.1|	putative transposase [Gluconacetobacter diazotrophicus PAl 5]
gi|161784720|emb|CAP54260.1|	conserved hypothetical protein [Gluconacetobacter diazotrophicus PAl 5]
gi|161784734|emb|CAP54274.1|	hypothetical protein [Gluconacetobacter diazotrophicus PAl 5]
gi|161784747|emb|CAP54287.1|	hypothetical protein [Gluconacetobacter diazotrophicus PAl 5]
gi|161784760|emb|CAP54300.1|	hypothetical protein [Gluconacetobacter diazotrophicus PAl 5]
gi|161784763|emb|CAP54303.1|	hypothetical protein [Gluconacetobacter diazotrophicus PAl 5]
gi|161784766|emb|CAP54306.1|	putative Sugar phosphate isomerases/epimerases [Gluconacetobacter diazotrophicus PAl 5]
gi|161784774|emb|CAP54316.1|	hypothetical protein [Gluconacetobacter diazotrophicus PAl 5]
gi|161784775|emb|CAP54317.1|	hypothetical protein [Gluconacetobacter diazotrophicus PAl 5]
gi|161784776|emb|CAP54318.1|	putative integrase [Gluconacetobacter diazotrophicus PAl 5]
gi|161784777|emb|CAP54319.1|	hypothetical protein [Gluconacetobacter diazotrophicus PAl 5]
gi|161784778|emb|CAP54320.1|	hypothetical protein [Gluconacetobacter diazotrophicus PAl 5]
gi|161784779|emb|CAP54321.1|	conserved hypothetical protein [Gluconacetobacter diazotrophicus PAl 5]
gi|161784780|emb|CAP54322.1|	conserved hypothetical protein [Gluconacetobacter diazotrophicus PAl 5]
gi|161784781|emb|CAP54323.1|	hypothetical protein [Gluconacetobacter diazotrophicus PAl 5]
gi|161784782|emb|CAP54324.1|	hypothetical protein [Gluconacetobacter diazotrophicus PAl 5]
gi|161784784|emb|CAP54326.1|	hypothetical protein [Gluconacetobacter diazotrophicus PAl 5]
gi|161784785|emb|CAP54327.1|	putative tranposase [Gluconacetobacter diazotrophicus PAl 5]
gi|161784786|emb|CAP54328.1|	putative transposase [Gluconacetobacter diazotrophicus PAl 5]
gi|161784787|emb|CAP54329.1|	conserved hypothetical protein [Gluconacetobacter diazotrophicus PAl 5]
gi|161784791|emb|CAP54333.1|	hypothetical protein [Gluconacetobacter diazotrophicus PAl 5]
gi|161784795|emb|CAP54337.1|	hypothetical protein [Gluconacetobacter diazotrophicus PAl 5]
gi|161784796|emb|CAP54338.1|	hypothetical protein [Gluconacetobacter diazotrophicus PAl 5]
gi|161784802|emb|CAP54344.1|	putative lytic transglycosylase [Gluconacetobacter diazotrophicus PAl 5]
gi|161784803|emb|CAP54345.1|	putative transposase [Gluconacetobacter diazotrophicus PAl 5]
gi|161784808|emb|CAP54350.1|	putative tranposase [Gluconacetobacter diazotrophicus PAl 5]
gi|161784812|emb|CAP54355.1|	putative tranposase [Gluconacetobacter diazotrophicus PAl 5]
gi|161784821|emb|CAP54364.1|	hypothetical protein [Gluconacetobacter diazotrophicus PAl 5]
gi|161784873|emb|CAP54416.1|	hypothetical protein [Gluconacetobacter diazotrophicus PAl 5]
gi|161784938|emb|CAP54481.1|	hypothetical protein [Gluconacetobacter diazotrophicus PAl 5]
gi|161784977|emb|CAP54520.1|	hypothetical protein [Gluconacetobacter diazotrophicus PAl 5]
gi|161785005|emb|CAP54548.1|	putative sugar transporter [Gluconacetobacter diazotrophicus PAl 5]
gi|161785009|emb|CAP54552.1|	hypothetical protein [Gluconacetobacter diazotrophicus PAl 5]
gi|161785016|emb|CAP54560.1|	putative transposase [Gluconacetobacter diazotrophicus PAl 5]
gi|161785018|emb|CAP54562.1|	putative transposase [Gluconacetobacter diazotrophicus PAl 5]
gi|161785021|emb|CAP54565.1|	hypothetical protein [Gluconacetobacter diazotrophicus PAl 5]
gi|161785026|emb|CAP54570.1|	hypothetical protein [Gluconacetobacter diazotrophicus PAl 5]
gi|161785034|emb|CAP54578.1|	hypothetical protein [Gluconacetobacter diazotrophicus PAl 5]
gi|161785041|emb|CAP54585.1|	hypothetical protein [Gluconacetobacter diazotrophicus PAl 5]
gi|161785044|emb|CAP54588.1|	hypothetical protein [Gluconacetobacter diazotrophicus PAl 5]
gi|161785046|emb|CAP54590.1|	putative multidrug resistance protein [Gluconacetobacter diazotrophicus PAl 5]
gi|161785067|emb|CAP54611.1|	hypothetical protein [Gluconacetobacter diazotrophicus PAl 5]
gi|161785071|emb|CAP54615.1|	putative transposase [Gluconacetobacter diazotrophicus PAl 5]
gi|161785072|emb|CAP54616.1|	putative transposase [Gluconacetobacter diazotrophicus PAl 5]
gi|161785075|emb|CAP54619.1|	hypothetical protein [Gluconacetobacter diazotrophicus PAl 5]
gi|161785103|emb|CAP54647.1|	hypothetical protein [Gluconacetobacter diazotrophicus PAl 5]
gi|161785107|emb|CAP54651.1|	hypothetical protein [Gluconacetobacter diazotrophicus PAl 5]
gi|161785123|emb|CAP54668.1|	hypothetical protein [Gluconacetobacter diazotrophicus PAl 5]
gi|161785132|emb|CAP54677.1|	hypothetical protein [Gluconacetobacter diazotrophicus PAl 5]
gi|161785146|emb|CAP54691.1|	hypothetical protein [Gluconacetobacter diazotrophicus PAl 5]
gi|161785150|emb|CAP54695.1|	putative transposase [Gluconacetobacter diazotrophicus PAl 5]
gi|161785151|emb|CAP54696.1|	putative transposase [Gluconacetobacter diazotrophicus PAl 5]
gi|161785154|emb|CAP54700.1|	hypothetical protein [Gluconacetobacter diazotrophicus PAl 5]
gi|161785155|emb|CAP54701.1|	putative integrase [Gluconacetobacter diazotrophicus PAl 5]
gi|161785158|emb|CAP54704.1|	hypothetical protein [Gluconacetobacter diazotrophicus PAl 5]
gi|161785164|emb|CAP54710.1|	hypothetical protein [Gluconacetobacter diazotrophicus PAl 5]
gi|161785176|emb|CAP54722.1|	hypothetical protein [Gluconacetobacter diazotrophicus PAl 5]
gi|161785186|emb|CAP54732.1|	conserved hypothetical protein [Gluconacetobacter diazotrophicus PAl 5]
gi|161785193|emb|CAP54739.1|	putative transposase [Gluconacetobacter diazotrophicus PAl 5]
gi|161785211|emb|CAP54757.1|	hypothetical protein [Gluconacetobacter diazotrophicus PAl 5]
gi|161785238|emb|CAP54784.1|	hypothetical protein [Gluconacetobacter diazotrophicus PAl 5]
gi|161785246|emb|CAP54792.1|	hypothetical protein [Gluconacetobacter diazotrophicus PAl 5]
gi|161785247|emb|CAP54793.1|	hypothetical protein [Gluconacetobacter diazotrophicus PAl 5]
gi|161785250|emb|CAP54796.1|	hypothetical protein [Gluconacetobacter diazotrophicus PAl 5]
gi|161785292|emb|CAP54838.1|	hypothetical protein [Gluconacetobacter diazotrophicus PAl 5]
gi|161785300|emb|CAP54846.1|	hypothetical protein [Gluconacetobacter diazotrophicus PAl 5]
gi|161785304|emb|CAP54850.1|	hypothetical protein [Gluconacetobacter diazotrophicus PAl 5]
gi|161785335|emb|CAP54881.1|	hypothetical protein [Gluconacetobacter diazotrophicus PAl 5]
gi|161785337|emb|CAP54883.1|	hypothetical protein [Gluconacetobacter diazotrophicus PAl 5]
gi|161785339|emb|CAP54885.1|	conserved hypothetical protein [Gluconacetobacter diazotrophicus PAl 5]
gi|161785351|emb|CAP54898.1|	putative transposase [Gluconacetobacter diazotrophicus PAl 5]
gi|161785352|emb|CAP54900.1|	conserved hypothetical protein [Gluconacetobacter diazotrophicus PAl 5]
gi|161785353|emb|CAP54901.1|	putative 4-hydroxythreonine-4-phosphate dehydrogenase 2 [Gluconacetobacter diazotrophicus PAl 5]
gi|161785354|emb|CAP54902.1|	putative transcriptional regulator, LysR family [Gluconacetobacter diazotrophicus PAl 5]
gi|161785355|emb|CAP54903.1|	conserved hypothetical protein [Gluconacetobacter diazotrophicus PAl 5]
gi|161785356|emb|CAP54904.1|	conserved hypothetical protein [Gluconacetobacter diazotrophicus PAl 5]
gi|161785357|emb|CAP54905.1|	putative serine/threonine protein kinase [Gluconacetobacter diazotrophicus PAl 5]
gi|161785358|emb|CAP54906.1|	putative transposase [Gluconacetobacter diazotrophicus PAl 5]
gi|161785359|emb|CAP54907.1|	putative transposase [Gluconacetobacter diazotrophicus PAl 5]
gi|161785361|emb|CAP54909.1|	hypothetical protein [Gluconacetobacter diazotrophicus PAl 5]
gi|161785364|emb|CAP54912.1|	putative integrase (fragment) [Gluconacetobacter diazotrophicus PAl 5]
gi|161785365|emb|CAP54913.1|	hypothetical protein [Gluconacetobacter diazotrophicus PAl 5]
gi|161785366|emb|CAP54914.1|	conserved hypothetical protein [Gluconacetobacter diazotrophicus PAl 5]
gi|161785367|emb|CAP54915.1|	putative transposase [Gluconacetobacter diazotrophicus PAl 5]
gi|161785368|emb|CAP54916.1|	putative transposase [Gluconacetobacter diazotrophicus PAl 5]
gi|161785369|emb|CAP54917.1|	hypothetical protein [Gluconacetobacter diazotrophicus PAl 5]
gi|161785370|emb|CAP54918.1|	putative integrase [Gluconacetobacter diazotrophicus PAl 5]
gi|161785371|emb|CAP54919.1|	putative insertion sequence [Gluconacetobacter diazotrophicus PAl 5]
gi|161785372|emb|CAP54920.1|	conserved hypothetical protein [Gluconacetobacter diazotrophicus PAl 5]
gi|161785373|emb|CAP54921.1|	hypothethical protein [Gluconacetobacter diazotrophicus PAl 5]
gi|161785374|emb|CAP54922.1|	putative integrase [Gluconacetobacter diazotrophicus PAl 5]
gi|161785376|emb|CAP54924.1|	putative transposase [Gluconacetobacter diazotrophicus PAl 5]
gi|161785377|emb|CAP54925.1|	hypothetical protein [Gluconacetobacter diazotrophicus PAl 5]
gi|161785378|emb|CAP54926.1|	putative transposase [Gluconacetobacter diazotrophicus PAl 5]
gi|161785379|emb|CAP54927.1|	putative transposase [Gluconacetobacter diazotrophicus PAl 5]
gi|161785380|emb|CAP54928.1|	hypothetical protein [Gluconacetobacter diazotrophicus PAl 5]
gi|161785382|emb|CAP54930.1|	putative instegrase [Gluconacetobacter diazotrophicus PAl 5]
gi|161785384|emb|CAP54932.1|	putative 2-dehydropantoate 2-reductase [Gluconacetobacter diazotrophicus PAl 5]
gi|161785385|emb|CAP54933.1|	putative integrase [Gluconacetobacter diazotrophicus PAl 5]
gi|161785386|emb|CAP54934.1|	putative transposase [Gluconacetobacter diazotrophicus PAl 5]
gi|161785387|emb|CAP54935.1|	putative transcriptional regulatory protein [Gluconacetobacter diazotrophicus PAl 5]
gi|161785388|emb|CAP54936.1|	putative major facilitator superfamily [Gluconacetobacter diazotrophicus PAl 5]
gi|161785390|emb|CAP54938.1|	putative fumarylacetoacetate (FAA) hydrolase protein [Gluconacetobacter diazotrophicus PAl 5]
gi|161785403|emb|CAP54951.1|	putative integrase [Gluconacetobacter diazotrophicus PAl 5]
gi|161785405|emb|CAP54953.1|	conserved hypothetical protein [Gluconacetobacter diazotrophicus PAl 5]
gi|161785416|emb|CAP54964.1|	putative membrane protein [Gluconacetobacter diazotrophicus PAl 5]
gi|161785423|emb|CAP54971.1|	hypothetical protein [Gluconacetobacter diazotrophicus PAl 5]
gi|161785436|emb|CAP54985.1|	conserved hypothetical protein [Gluconacetobacter diazotrophicus PAl 5]
gi|161785438|emb|CAP54987.1|	putative transposase [Gluconacetobacter diazotrophicus PAl 5]
gi|161785439|emb|CAP54988.1|	hypothetical protein [Gluconacetobacter diazotrophicus PAl 5]
gi|161785442|emb|CAP54991.1|	putative transposase [Gluconacetobacter diazotrophicus PAl 5]
gi|161785444|emb|CAP54996.1|	putative peptidase [Gluconacetobacter diazotrophicus PAl 5]
gi|161785445|emb|CAP54997.1|	putative membrane protein [Gluconacetobacter diazotrophicus PAl 5]
gi|161785446|emb|CAP54998.1|	putative resolvase [Gluconacetobacter diazotrophicus PAl 5]
gi|161785447|emb|CAP54999.1|	hypothetical protein [Gluconacetobacter diazotrophicus PAl 5]
gi|161785448|emb|CAP55000.1|	putative transposase [Gluconacetobacter diazotrophicus PAl 5]
gi|161785449|emb|CAP55001.1|	putative integrase [Gluconacetobacter diazotrophicus PAl 5]
gi|161785450|emb|CAP55002.1|	putative transposase [Gluconacetobacter diazotrophicus PAl 5]
gi|161785452|emb|CAP55006.1|	hypothetical protein [Gluconacetobacter diazotrophicus PAl 5]
gi|161785453|emb|CAP55007.1|	putative transposase [Gluconacetobacter diazotrophicus PAl 5]
gi|161785454|emb|CAP55008.1|	putative transposase [Gluconacetobacter diazotrophicus PAl 5]
gi|161785455|emb|CAP55009.1|	putative integrase [Gluconacetobacter diazotrophicus PAl 5]
gi|161785457|emb|CAP55011.1|	hypothetical protein [Gluconacetobacter diazotrophicus PAl 5]
gi|161785458|emb|CAP55012.1|	hypothetical protein [Gluconacetobacter diazotrophicus PAl 5]
gi|161785462|emb|CAP55017.1|	putative transposase [Gluconacetobacter diazotrophicus PAl 5]
gi|161785463|emb|CAP55019.1|	putative transposase [Gluconacetobacter diazotrophicus PAl 5]
gi|161785464|emb|CAP55020.1|	putative transposase [Gluconacetobacter diazotrophicus PAl 5]
gi|161785465|emb|CAP55021.1|	putative integrase [Gluconacetobacter diazotrophicus PAl 5]
gi|161785467|emb|CAP55023.1|	hypothetical protein [Gluconacetobacter diazotrophicus PAl 5]
gi|161785469|emb|CAP55028.1|	hypothetical protein [Gluconacetobacter diazotrophicus PAl 5]
gi|161785470|emb|CAP55029.1|	hypothetical protein [Gluconacetobacter diazotrophicus PAl 5]
gi|161785471|emb|CAP55030.1|	hypothetical protein [Gluconacetobacter diazotrophicus PAl 5]
gi|161785472|emb|CAP55031.1|	hypothetical protein [Gluconacetobacter diazotrophicus PAl 5]
gi|161785473|emb|CAP55034.1|	putative transposase [Gluconacetobacter diazotrophicus PAl 5]
gi|161785474|emb|CAP55036.1|	hypothetical protein [Gluconacetobacter diazotrophicus PAl 5]
gi|161785475|emb|CAP55039.1|	putative integrase [Gluconacetobacter diazotrophicus PAl 5]
gi|161785477|emb|CAP55041.1|	putative transposase [Gluconacetobacter diazotrophicus PAl 5]
gi|161785478|emb|CAP55042.1|	putative transposase [Gluconacetobacter diazotrophicus PAl 5]
gi|161785479|emb|CAP55043.1|	putative transposase [Gluconacetobacter diazotrophicus PAl 5]
gi|161785480|emb|CAP55045.1|	putative conjugal transfer protein trbG/VirB9 [Gluconacetobacter diazotrophicus PAl 5]
gi|161785481|emb|CAP55046.1|	putative conjugal transfer protein trbI/VirB10 [Gluconacetobacter diazotrophicus PAl 5]
gi|161785491|emb|CAP55056.1|	hypothetical protein [Gluconacetobacter diazotrophicus PAl 5]
gi|161785492|emb|CAP55057.1|	putative transposase [Gluconacetobacter diazotrophicus PAl 5]
gi|161785493|emb|CAP55058.1|	putative transposase [Gluconacetobacter diazotrophicus PAl 5]
gi|161785494|emb|CAP55060.1|	hypothetical protein [Gluconacetobacter diazotrophicus PAl 5]
gi|161785495|emb|CAP55063.1|	hypothetical protein [Gluconacetobacter diazotrophicus PAl 5]
gi|161785496|emb|CAP55064.1|	putative HTH-type transcriptional regulator [Gluconacetobacter diazotrophicus PAl 5]
gi|161785497|emb|CAP55065.1|	putative transcriptional regulator [Gluconacetobacter diazotrophicus PAl 5]
gi|161785498|emb|CAP55068.1|	hypothetical protein [Gluconacetobacter diazotrophicus PAl 5]
gi|161785500|emb|CAP55071.1|	conserved hypothetical protein [Gluconacetobacter diazotrophicus PAl 5]
gi|161785527|emb|CAP55098.1|	hypothetical protein [Gluconacetobacter diazotrophicus PAl 5]
gi|161785544|emb|CAP55115.1|	hypothetical protein [Gluconacetobacter diazotrophicus PAl 5]
gi|161785580|emb|CAP55151.1|	hypothetical protein [Gluconacetobacter diazotrophicus PAl 5]
gi|161785593|emb|CAP55164.1|	putative integrase [Gluconacetobacter diazotrophicus PAl 5]
gi|161785646|emb|CAP55217.1|	putative membrane protein [Gluconacetobacter diazotrophicus PAl 5]
gi|161785660|emb|CAP55231.1|	hypothetical protein [Gluconacetobacter diazotrophicus PAl 5]
gi|161785684|emb|CAP55255.1|	putative transposase [Gluconacetobacter diazotrophicus PAl 5]
gi|161785685|emb|CAP55256.1|	putative transposase [Gluconacetobacter diazotrophicus PAl 5]
gi|161785686|emb|CAP55257.1|	putative transposase [Gluconacetobacter diazotrophicus PAl 5]
gi|161785698|emb|CAP55269.1|	hypothetical protein [Gluconacetobacter diazotrophicus PAl 5]
gi|161785699|emb|CAP55270.1|	hypothetical protein [Gluconacetobacter diazotrophicus PAl 5]
gi|161785709|emb|CAP55280.1|	hypothetical protein [Gluconacetobacter diazotrophicus PAl 5]
gi|161785718|emb|CAP55289.1|	putative membrane protein [Gluconacetobacter diazotrophicus PAl 5]
gi|161785731|emb|CAP55302.1|	hypothetical protein [Gluconacetobacter diazotrophicus PAl 5]
gi|161785742|emb|CAP55313.1|	hypothetical protein [Gluconacetobacter diazotrophicus PAl 5]
gi|161785754|emb|CAP55325.1|	Peptide chain release factor 2 [Gluconacetobacter diazotrophicus PAl 5]
gi|161785763|emb|CAP55334.1|	hypothetical protein [Gluconacetobacter diazotrophicus PAl 5]
gi|161785787|emb|CAP55358.1|	hypothetical protein [Gluconacetobacter diazotrophicus PAl 5]
gi|161785795|emb|CAP55366.1|	hypothetical protein [Gluconacetobacter diazotrophicus PAl 5]
gi|161785804|emb|CAP55375.1|	hypothetical protein [Gluconacetobacter diazotrophicus PAl 5]
gi|161785807|emb|CAP55378.1|	hypothetical protein [Gluconacetobacter diazotrophicus PAl 5]
gi|161785837|emb|CAP55408.1|	hypothetical protein [Gluconacetobacter diazotrophicus PAl 5]
gi|161785841|emb|CAP55412.1|	putative transposase [Gluconacetobacter diazotrophicus PAl 5]
gi|161785842|emb|CAP55413.1|	hypothetical protein [Gluconacetobacter diazotrophicus PAl 5]
gi|161785844|emb|CAP55415.1|	hypothetical protein [Gluconacetobacter diazotrophicus PAl 5]
gi|161785850|emb|CAP55421.1|	conserved hypothetical protein [Gluconacetobacter diazotrophicus PAl 5]
gi|161785871|emb|CAP55442.1|	conserved hypothetical protein [Gluconacetobacter diazotrophicus PAl 5]
gi|161785892|emb|CAP55464.1|	hypothetical protein [Gluconacetobacter diazotrophicus PAl 5]
gi|161785895|emb|CAP55467.1|	hypothetical protein [Gluconacetobacter diazotrophicus PAl 5]
gi|161785898|emb|CAP55470.1|	putative permease protein [Gluconacetobacter diazotrophicus PAl 5]
gi|161785902|emb|CAP55474.1|	transposase [Gluconacetobacter diazotrophicus PAl 5]
gi|161785903|emb|CAP55478.1|	putative transposase [Gluconacetobacter diazotrophicus PAl 5]
gi|161785905|emb|CAP55481.1|	hypothetical protein [Gluconacetobacter diazotrophicus PAl 5]
gi|161785908|emb|CAP55484.1|	putative membrane protein [Gluconacetobacter diazotrophicus PAl 5]
gi|161785909|emb|CAP55485.1|	hypothetical protein [Gluconacetobacter diazotrophicus PAl 5]
gi|161785911|emb|CAP55487.1|	hypothetical protein [Gluconacetobacter diazotrophicus PAl 5]
gi|161785913|emb|CAP55489.1|	hypothetical protein [Gluconacetobacter diazotrophicus PAl 5]
gi|161785914|emb|CAP55490.1|	hypothetical protein [Gluconacetobacter diazotrophicus PAl 5]
gi|161785917|emb|CAP55493.1|	hypothetical protein [Gluconacetobacter diazotrophicus PAl 5]
gi|161785918|emb|CAP55494.1|	putative transposase [Gluconacetobacter diazotrophicus PAl 5]
gi|161785919|emb|CAP55495.1|	putative integrase [Gluconacetobacter diazotrophicus PAl 5]
gi|161785920|emb|CAP55496.1|	putative transposase [Gluconacetobacter diazotrophicus PAl 5]
gi|161785921|emb|CAP55497.1|	putative transposase [Gluconacetobacter diazotrophicus PAl 5]
gi|161785922|emb|CAP55498.1|	putative transposase [Gluconacetobacter diazotrophicus PAl 5]
gi|161785923|emb|CAP55499.1|	hypothetical protein [Gluconacetobacter diazotrophicus PAl 5]
gi|161785924|emb|CAP55500.1|	putative transposase [Gluconacetobacter diazotrophicus PAl 5]
gi|161785925|emb|CAP55501.1|	putative transposase [Gluconacetobacter diazotrophicus PAl 5]
gi|161785926|emb|CAP55502.1|	putative transposase [Gluconacetobacter diazotrophicus PAl 5]
gi|161785927|emb|CAP55503.1|	putative membrane protein [Gluconacetobacter diazotrophicus PAl 5]
gi|161785928|emb|CAP55504.1|	putative potassium transport system protein kup [Gluconacetobacter diazotrophicus PAl 5]
gi|161785929|emb|CAP55505.1|	conserved hypothetical protein [Gluconacetobacter diazotrophicus PAl 5]
gi|161785930|emb|CAP55506.1|	Potassium-transporting ATPase A chain [Gluconacetobacter diazotrophicus PAl 5]
gi|161785931|emb|CAP55507.1|	Potassium-transporting ATPase B chain [Gluconacetobacter diazotrophicus PAl 5]
gi|161785932|emb|CAP55508.1|	Potassium-transporting ATPase C chain [Gluconacetobacter diazotrophicus PAl 5]
gi|161785933|emb|CAP55509.1|	putative two-component sensor histidine kinase, sensor protein kdpD [Gluconacetobacter diazotrophicus PAl 5]
gi|161785934|emb|CAP55510.1|	putative transcriptional regulatory protein kdpE [Gluconacetobacter diazotrophicus PAl 5]
gi|161785935|emb|CAP55512.1|	putative transposase [Gluconacetobacter diazotrophicus PAl 5]
gi|161785936|emb|CAP55513.1|	transposase [Gluconacetobacter diazotrophicus PAl 5]
gi|161785937|emb|CAP55516.1|	putative transposase [Gluconacetobacter diazotrophicus PAl 5]
gi|161785938|emb|CAP55517.1|	unknown protein [Gluconacetobacter diazotrophicus PAl 5]
gi|161785939|emb|CAP55519.1|	putative integrase, catalytic region [Gluconacetobacter diazotrophicus PAl 5]
gi|161785941|emb|CAP55521.1|	putative transposase [Gluconacetobacter diazotrophicus PAl 5]
gi|161785942|emb|CAP55522.1|	putative transposase [Gluconacetobacter diazotrophicus PAl 5]
gi|161785943|emb|CAP55523.1|	putative transposase [Gluconacetobacter diazotrophicus PAl 5]
gi|161785944|emb|CAP55524.1|	putative transposase [Gluconacetobacter diazotrophicus PAl 5]
gi|161785946|emb|CAP55526.1|	putative transposase [Gluconacetobacter diazotrophicus PAl 5]
gi|161785947|emb|CAP55527.1|	putative membrane protein [Gluconacetobacter diazotrophicus PAl 5]
gi|161785950|emb|CAP55530.1|	hypothetical protein [Gluconacetobacter diazotrophicus PAl 5]
gi|161785954|emb|CAP55535.1|	putatiev transposase [Gluconacetobacter diazotrophicus PAl 5]
gi|161785977|emb|CAP55558.1|	hypothetical protein [Gluconacetobacter diazotrophicus PAl 5]
gi|161785997|emb|CAP55579.1|	putative tranposase protein [Gluconacetobacter diazotrophicus PAl 5]
gi|161785998|emb|CAP55580.1|	putative tranposase protein [Gluconacetobacter diazotrophicus PAl 5]
gi|161785999|emb|CAP55581.1|	putative tranposase protein [Gluconacetobacter diazotrophicus PAl 5]
gi|161786014|emb|CAP55596.1|	hypothetical protein [Gluconacetobacter diazotrophicus PAl 5]
gi|161786025|emb|CAP55607.1|	hypothetical protein [Gluconacetobacter diazotrophicus PAl 5]
gi|161786059|emb|CAP55641.1|	hypothetical protein [Gluconacetobacter diazotrophicus PAl 5]
gi|161786060|emb|CAP55642.1|	hypothetical protein [Gluconacetobacter diazotrophicus PAl 5]
gi|161786096|emb|CAP55678.1|	putative protein-export membrane protein secD [Gluconacetobacter diazotrophicus PAl 5]
gi|161786102|emb|CAP55684.1|	putative integrase [Gluconacetobacter diazotrophicus PAl 5]
gi|161786144|emb|CAP55726.1|	hypothetical protein [Gluconacetobacter diazotrophicus PAl 5]
gi|161786178|emb|CAP55760.1|	hypothetical protein [Gluconacetobacter diazotrophicus PAl 5]
gi|161786196|emb|CAP55778.1|	hypothetical protein [Gluconacetobacter diazotrophicus PAl 5]
gi|161786206|emb|CAP55788.1|	conserved hypothetical protein [Gluconacetobacter diazotrophicus PAl 5]
gi|161786207|emb|CAP55789.1|	putative TPR domain protein [Gluconacetobacter diazotrophicus PAl 5]
gi|161786229|emb|CAP55811.1|	hypothetical protein [Gluconacetobacter diazotrophicus PAl 5]
gi|161786231|emb|CAP55813.1|	hypothetical protein [Gluconacetobacter diazotrophicus PAl 5]
gi|161786233|emb|CAP55815.1|	hypothetical protein [Gluconacetobacter diazotrophicus PAl 5]
gi|161786243|emb|CAP55825.1|	hypothetical protein [Gluconacetobacter diazotrophicus PAl 5]
gi|161786273|emb|CAP55855.1|	hypothetical protein [Gluconacetobacter diazotrophicus PAl 5]
gi|161786279|emb|CAP55861.1|	conserved hypothetical protein [Gluconacetobacter diazotrophicus PAl 5]
gi|161786310|emb|CAP55892.1|	hypothetical protein [Gluconacetobacter diazotrophicus PAl 5]
gi|161786314|emb|CAP55896.1|	putative membrane protein [Gluconacetobacter diazotrophicus PAl 5]
gi|161786331|emb|CAP55913.1|	hypothetical protein [Gluconacetobacter diazotrophicus PAl 5]
gi|161786340|emb|CAP55922.1|	hypothetical protein [Gluconacetobacter diazotrophicus PAl 5]
gi|161786341|emb|CAP55923.1|	hypothetical protein [Gluconacetobacter diazotrophicus PAl 5]
gi|161786344|emb|CAP55926.1|	putative integrase [Gluconacetobacter diazotrophicus PAl 5]
gi|161786345|emb|CAP55927.1|	putative 5'-nucleotidase surE [Gluconacetobacter diazotrophicus PAl 5]
gi|161786397|emb|CAP55979.1|	putative membrane protein [Gluconacetobacter diazotrophicus PAl 5]
gi|161786399|emb|CAP55981.1|	putative integrase [Gluconacetobacter diazotrophicus PAl 5]
gi|161786412|emb|CAP55994.1|	hypothetical protein [Gluconacetobacter diazotrophicus PAl 5]
gi|161786437|emb|CAP56019.1|	hypothetical protein [Gluconacetobacter diazotrophicus PAl 5]
gi|161786454|emb|CAP56036.1|	putative transposase [Gluconacetobacter diazotrophicus PAl 5]
gi|161786456|emb|CAP56038.1|	putative IstB-like ATP-binding protein [Gluconacetobacter diazotrophicus PAl 5]
gi|161786457|emb|CAP56039.1|	putative transposase [Gluconacetobacter diazotrophicus PAl 5]
gi|161786458|emb|CAP56040.1|	hypothetical protein [Gluconacetobacter diazotrophicus PAl 5]
gi|161786487|emb|CAP56069.1|	hypothetical protein [Gluconacetobacter diazotrophicus PAl 5]
gi|161786497|emb|CAP56079.1|	hypothetical protein [Gluconacetobacter diazotrophicus PAl 5]
gi|161786523|emb|CAP56105.1|	hypothetical protein [Gluconacetobacter diazotrophicus PAl 5]
gi|161786561|emb|CAP56143.1|	hypothetical protein [Gluconacetobacter diazotrophicus PAl 5]
gi|161786562|emb|CAP56144.1|	conserved hypothetical protein [Gluconacetobacter diazotrophicus PAl 5]
gi|161786563|emb|CAP56145.1|	conserved hypothetical protein [Gluconacetobacter diazotrophicus PAl 5]
gi|161786629|emb|CAP56211.1|	hypothetical protein [Gluconacetobacter diazotrophicus PAl 5]
gi|161786631|emb|CAP56213.1|	putative integrase, catalytic region [Gluconacetobacter diazotrophicus PAl 5]
gi|161786637|emb|CAP56220.1|	hypothetical protein [Gluconacetobacter diazotrophicus PAl 5]
gi|161786642|emb|CAP56225.1|	hypothetical protein [Gluconacetobacter diazotrophicus PAl 5]
gi|161786648|emb|CAP56231.1|	hypothetical protein [Gluconacetobacter diazotrophicus PAl 5]
gi|161786650|emb|CAP56233.1|	putative major facilitator superfamily [Gluconacetobacter diazotrophicus PAl 5]
gi|161786686|emb|CAP56269.1|	putative chemoreceptor mcpA [Gluconacetobacter diazotrophicus PAl 5]
gi|161786690|emb|CAP56273.1|	hypothetical protein [Gluconacetobacter diazotrophicus PAl 5]
gi|161786702|emb|CAP56285.1|	putative exported protein [Gluconacetobacter diazotrophicus PAl 5]
gi|161786717|emb|CAP56300.1|	hypothetical protein [Gluconacetobacter diazotrophicus PAl 5]
gi|161786733|emb|CAP56316.1|	hypothetical protein [Gluconacetobacter diazotrophicus PAl 5]
gi|161786763|emb|CAP56346.1|	hypothetical protein [Gluconacetobacter diazotrophicus PAl 5]
gi|161786764|emb|CAP56347.1|	hypothetical protein [Gluconacetobacter diazotrophicus PAl 5]
gi|161786765|emb|CAP56348.1|	hypothetical protein [Gluconacetobacter diazotrophicus PAl 5]
gi|161786766|emb|CAP56349.1|	hypothetical protein [Gluconacetobacter diazotrophicus PAl 5]
gi|161786767|emb|CAP56350.1|	putative transposase [Gluconacetobacter diazotrophicus PAl 5]
gi|161786768|emb|CAP56351.1|	putative transposase [Gluconacetobacter diazotrophicus PAl 5]
gi|161786783|emb|CAP56366.1|	putative transposase [Gluconacetobacter diazotrophicus PAl 5]
gi|161786784|emb|CAP56367.1|	putative transposase [Gluconacetobacter diazotrophicus PAl 5]
gi|161786785|emb|CAP56368.1|	hypothetical protein [Gluconacetobacter diazotrophicus PAl 5]
gi|161786786|emb|CAP56369.1|	putative integrase, catalytic region [Gluconacetobacter diazotrophicus PAl 5]
gi|161786791|emb|CAP56374.1|	hypothetical protein [Gluconacetobacter diazotrophicus PAl 5]
gi|161786796|emb|CAP56379.1|	hypothetical protein [Gluconacetobacter diazotrophicus PAl 5]
gi|161786803|emb|CAP56386.1|	putative integrase [Gluconacetobacter diazotrophicus PAl 5]
gi|161786808|emb|CAP56391.1|	hypothetical protein [Gluconacetobacter diazotrophicus PAl 5]
gi|161786813|emb|CAP56396.1|	hypothetical protein [Gluconacetobacter diazotrophicus PAl 5]
gi|161786817|emb|CAP56400.1|	hypothetical protein [Gluconacetobacter diazotrophicus PAl 5]
gi|161786841|emb|CAP56424.1|	hypothetical protein [Gluconacetobacter diazotrophicus PAl 5]
gi|161786844|emb|CAP56427.1|	hypothetical protein [Gluconacetobacter diazotrophicus PAl 5]
gi|161786848|emb|CAP56431.1|	hypothetical protein [Gluconacetobacter diazotrophicus PAl 5]
gi|161786869|emb|CAP56452.1|	hypothetical protein [Gluconacetobacter diazotrophicus PAl 5]
gi|161786879|emb|CAP56462.1|	hypothetical protein [Gluconacetobacter diazotrophicus PAl 5]
gi|161786900|emb|CAP56483.1|	hypothetical protein [Gluconacetobacter diazotrophicus PAl 5]
gi|161786901|emb|CAP56484.1|	hypothetical protein [Gluconacetobacter diazotrophicus PAl 5]
gi|161786906|emb|CAP56489.1|	hypothetical protein [Gluconacetobacter diazotrophicus PAl 5]
gi|161786916|emb|CAP56499.1|	hypothetical protein [Gluconacetobacter diazotrophicus PAl 5]
gi|161786918|emb|CAP56501.1|	hypothetical protein [Gluconacetobacter diazotrophicus PAl 5]
gi|161786919|emb|CAP56502.1|	hypothetical protein [Gluconacetobacter diazotrophicus PAl 5]
gi|161786922|emb|CAP56505.1|	hypothetical protein [Gluconacetobacter diazotrophicus PAl 5]
gi|161786923|emb|CAP56506.1|	hypothetical protein [Gluconacetobacter diazotrophicus PAl 5]
gi|161786933|emb|CAP56516.1|	hypothetical protein [Gluconacetobacter diazotrophicus PAl 5]
gi|161786945|emb|CAP56529.1|	putative integrase [Gluconacetobacter diazotrophicus PAl 5]
gi|161786946|emb|CAP56530.1|	putative transposase [Gluconacetobacter diazotrophicus PAl 5]
gi|161786957|emb|CAP56542.1|	putative integrase [Gluconacetobacter diazotrophicus PAl 5]
gi|161786958|emb|CAP56543.1|	putative sugar fermentation stimulation protein B [Gluconacetobacter diazotrophicus PAl 5]
gi|161786959|emb|CAP56544.1|	putative ParB-like nuclease protein [Gluconacetobacter diazotrophicus PAl 5]
gi|161786960|emb|CAP56545.1|	hypothetical protein [Gluconacetobacter diazotrophicus PAl 5]
gi|161786961|emb|CAP56546.1|	hypothetical protein [Gluconacetobacter diazotrophicus PAl 5]
gi|161786962|emb|CAP56547.1|	conserved hypothetical protein [Gluconacetobacter diazotrophicus PAl 5]
gi|161786963|emb|CAP56548.1|	putative integrase [Gluconacetobacter diazotrophicus PAl 5]
gi|161786964|emb|CAP56549.1|	putative IstB-like ATP-binding protein [Gluconacetobacter diazotrophicus PAl 5]
gi|161786965|emb|CAP56550.1|	conserved hypothetical protein [Gluconacetobacter diazotrophicus PAl 5]
gi|161786966|emb|CAP56551.1|	conserved hypothetical protein [Gluconacetobacter diazotrophicus PAl 5]
gi|161786967|emb|CAP56552.1|	conserved hypothetical protein [Gluconacetobacter diazotrophicus PAl 5]
gi|161786968|emb|CAP56553.1|	conserved hypothetical protein [Gluconacetobacter diazotrophicus PAl 5]
gi|161786969|emb|CAP56554.1|	hypothetical protein [Gluconacetobacter diazotrophicus PAl 5]
gi|161786970|emb|CAP56555.1|	hypothetical protein [Gluconacetobacter diazotrophicus PAl 5]
gi|161786971|emb|CAP56556.1|	hypothetical protein [Gluconacetobacter diazotrophicus PAl 5]
gi|161787008|emb|CAP56593.1|	hypothetical protein [Gluconacetobacter diazotrophicus PAl 5]
gi|161787031|emb|CAP56617.1|	hypothetical protein [Gluconacetobacter diazotrophicus PAl 5]
gi|161787033|emb|CAP56619.1|	putative ATP-dependent helicase lhr [Gluconacetobacter diazotrophicus PAl 5]
gi|161787040|emb|CAP56626.1|	hypothetical protein [Gluconacetobacter diazotrophicus PAl 5]
gi|161787042|emb|CAP56628.1|	hypothetical protein [Gluconacetobacter diazotrophicus PAl 5]
gi|161787043|emb|CAP56629.1|	putative transposase [Gluconacetobacter diazotrophicus PAl 5]
gi|161787044|emb|CAP56630.1|	putative transposase [Gluconacetobacter diazotrophicus PAl 5]
gi|161787057|emb|CAP56643.1|	hypothetical protein [Gluconacetobacter diazotrophicus PAl 5]
gi|161787058|emb|CAP56644.1|	putative serine-pyruvate aminotransferase [Gluconacetobacter diazotrophicus PAl 5]
gi|161787061|emb|CAP56647.1|	putative transposase [Gluconacetobacter diazotrophicus PAl 5]
gi|161787062|emb|CAP56648.1|	putative integrase [Gluconacetobacter diazotrophicus PAl 5]
gi|161787065|emb|CAP56652.1|	putative transposase [Gluconacetobacter diazotrophicus PAl 5]
gi|161787074|emb|CAP56661.1|	putative TonB-dependent receptor [Gluconacetobacter diazotrophicus PAl 5]
gi|161787075|emb|CAP56662.1|	putative transposase [Gluconacetobacter diazotrophicus PAl 5]
gi|161787076|emb|CAP56663.1|	hypothetical protein [Gluconacetobacter diazotrophicus PAl 5]
gi|161787077|emb|CAP56664.1|	putative transposase [Gluconacetobacter diazotrophicus PAl 5]
gi|161787078|emb|CAP56665.1|	putative transposase [Gluconacetobacter diazotrophicus PAl 5]
gi|161787079|emb|CAP56666.1|	hypothetical protein [Gluconacetobacter diazotrophicus PAl 5]
gi|161787080|emb|CAP56668.1|	transposase [Gluconacetobacter diazotrophicus PAl 5]
gi|161787081|emb|CAP56669.1|	hypothetical protein [Gluconacetobacter diazotrophicus PAl 5]
gi|161787082|emb|CAP56670.1|	conserved hypothetical protein [Gluconacetobacter diazotrophicus PAl 5]
gi|161787084|emb|CAP56672.1|	putative transcriptional regulator, LysR family [Gluconacetobacter diazotrophicus PAl 5]
gi|161787085|emb|CAP56673.1|	putative oxidoreductase protein [Gluconacetobacter diazotrophicus PAl 5]
gi|161787086|emb|CAP56674.1|	thiamine pyrophosphate enzyme-like TPP-binding [Gluconacetobacter diazotrophicus PAl 5]
gi|161787087|emb|CAP56675.1|	putative 2-keto-4-pentenoate hydratase [Gluconacetobacter diazotrophicus PAl 5]
gi|161787088|emb|CAP56676.1|	putative transcriptional regulator [Gluconacetobacter diazotrophicus PAl 5]
gi|161787094|emb|CAP56682.1|	putative transposase [Gluconacetobacter diazotrophicus PAl 5]
gi|161787095|emb|CAP56684.1|	putative conjugal transfer protein; TrbJ [Gluconacetobacter diazotrophicus PAl 5]
gi|161787096|emb|CAP56685.1|	putative conjugal transfer protein; TrbE [Gluconacetobacter diazotrophicus PAl 5]
gi|161787097|emb|CAP56686.1|	putative conjugal transfer protein trbD [Gluconacetobacter diazotrophicus PAl 5]
gi|161787098|emb|CAP56687.1|	putative conjugal transfer protein trbC [Gluconacetobacter diazotrophicus PAl 5]
gi|161787099|emb|CAP56688.1|	putative type II/IV secretion system protein [Gluconacetobacter diazotrophicus PAl 5]
gi|161787100|emb|CAP56689.1|	putative transcriptional regulator, AraC family [Gluconacetobacter diazotrophicus PAl 5]
gi|161787101|emb|CAP56690.1|	putative aldo/keto reductase [Gluconacetobacter diazotrophicus PAl 5]
gi|161787104|emb|CAP56693.1|	hypothetical protein [Gluconacetobacter diazotrophicus PAl 5]
gi|161787107|emb|CAP56696.1|	conserved hypothetical protein [Gluconacetobacter diazotrophicus PAl 5]
gi|161787108|emb|CAP56698.1|	transposase [Gluconacetobacter diazotrophicus PAl 5]
gi|161787109|emb|CAP56699.1|	transposase [Gluconacetobacter diazotrophicus PAl 5]
gi|161787110|emb|CAP56700.1|	Integrase [Gluconacetobacter diazotrophicus PAl 5]
gi|161787111|emb|CAP56701.1|	conserved hypothetical protein [Gluconacetobacter diazotrophicus PAl 5]
gi|161787115|emb|CAP56705.1|	hypothetical protein [Gluconacetobacter diazotrophicus PAl 5]
gi|161787119|emb|CAP56709.1|	hypothetical protein [Gluconacetobacter diazotrophicus PAl 5]
gi|161787122|emb|CAP56712.1|	putative 3-oxoacyl-[acyl-carrier-protein] reductase [Gluconacetobacter diazotrophicus PAl 5]
gi|161787123|emb|CAP56713.1|	putative 4-carboxymuconolactone decarboxylase [Gluconacetobacter diazotrophicus PAl 5]
gi|161787124|emb|CAP56714.1|	putative membrane protein [Gluconacetobacter diazotrophicus PAl 5]
gi|161787125|emb|CAP56715.1|	putative alkyl hydroperoxide reductase [Gluconacetobacter diazotrophicus PAl 5]
gi|161787126|emb|CAP56716.1|	putative N-ethylmaleimide reductase, FMN-linked [Gluconacetobacter diazotrophicus PAl 5]
gi|161787127|emb|CAP56717.1|	putative glutathionine S-transferase [Gluconacetobacter diazotrophicus PAl 5]
gi|161787128|emb|CAP56718.1|	hypothetical protein [Gluconacetobacter diazotrophicus PAl 5]
gi|161787129|emb|CAP56719.1|	putative transcriptional Regulator, LysR family [Gluconacetobacter diazotrophicus PAl 5]
gi|161787130|emb|CAP56720.1|	putative transcription regulator [Gluconacetobacter diazotrophicus PAl 5]
gi|161787131|emb|CAP56721.1|	putative redoxin [Gluconacetobacter diazotrophicus PAl 5]
gi|161787132|emb|CAP56722.1|	putative 4-carboxymuconolactone decarboxylase [Gluconacetobacter diazotrophicus PAl 5]
gi|161787134|emb|CAP56724.1|	putative copper-transporting P-type ATPase [Gluconacetobacter diazotrophicus PAl 5]
gi|161787135|emb|CAP56725.1|	putative H(+)/Cl(-) exchange transporter [Gluconacetobacter diazotrophicus PAl 5]
gi|161787139|emb|CAP56729.1|	putative 2-dehydropantoate 2-reductase [Gluconacetobacter diazotrophicus PAl 5]
gi|161787140|emb|CAP56730.1|	putative dehydrogenase [Gluconacetobacter diazotrophicus PAl 5]
gi|161787141|emb|CAP56731.1|	putative transcriptional regulator, LysR family [Gluconacetobacter diazotrophicus PAl 5]
gi|161787142|emb|CAP56732.1|	conserved hypothetical protein [Gluconacetobacter diazotrophicus PAl 5]
gi|161787144|emb|CAP56734.1|	conserved hypothetical protein [Gluconacetobacter diazotrophicus PAl 5]
gi|161787146|emb|CAP56738.1|	conserved hypothetical protein [Gluconacetobacter diazotrophicus PAl 5]
gi|161787147|emb|CAP56739.1|	putative conjugal transfer protein precursor [Gluconacetobacter diazotrophicus PAl 5]
gi|161787148|emb|CAP56740.1|	conserved hypothetical protein [Gluconacetobacter diazotrophicus PAl 5]
gi|161787149|emb|CAP56741.1|	putative replication protein A [Gluconacetobacter diazotrophicus PAl 5]
gi|161787150|emb|CAP56742.1|	conserved hypothetical protein [Gluconacetobacter diazotrophicus PAl 5]
gi|161787152|emb|CAP56744.1|	hypothetical protein [Gluconacetobacter diazotrophicus PAl 5]
gi|161787153|emb|CAP56745.1|	putative transcriptional regulator, XRE family [Gluconacetobacter diazotrophicus PAl 5]
gi|161787155|emb|CAP56747.1|	hypothetical protein [Gluconacetobacter diazotrophicus PAl 5]
gi|161787157|emb|CAP56749.1|	hypothetical protein [Gluconacetobacter diazotrophicus PAl 5]
gi|161787158|emb|CAP56750.1|	hypothetical protein [Gluconacetobacter diazotrophicus PAl 5]
gi|161787159|emb|CAP56751.1|	conserved hypothetical protein [Gluconacetobacter diazotrophicus PAl 5]
gi|161787160|emb|CAP56752.1|	conserved hypothetical protein [Gluconacetobacter diazotrophicus PAl 5]
gi|161787161|emb|CAP56753.1|	conserved hypothetical protein [Gluconacetobacter diazotrophicus PAl 5]
gi|161787162|emb|CAP56754.1|	putative DNA binding protein [Gluconacetobacter diazotrophicus PAl 5]
gi|161787163|emb|CAP56755.1|	conserved hypothetical protein [Gluconacetobacter diazotrophicus PAl 5]
gi|161787164|emb|CAP56756.1|	putative ParB-like nuclease [Gluconacetobacter diazotrophicus PAl 5]
gi|161787165|emb|CAP56757.1|	hypothetical protein [Gluconacetobacter diazotrophicus PAl 5]
gi|161787166|emb|CAP56758.1|	putative exodeoxyribonuclease [Gluconacetobacter diazotrophicus PAl 5]
gi|161787167|emb|CAP56759.1|	hypothetical protein [Gluconacetobacter diazotrophicus PAl 5]
gi|161787168|emb|CAP56760.1|	putative DNA recombinase [Gluconacetobacter diazotrophicus PAl 5]
gi|161787169|emb|CAP56761.1|	putative transposase [Gluconacetobacter diazotrophicus PAl 5]
gi|161787170|emb|CAP56762.1|	putative transposase [Gluconacetobacter diazotrophicus PAl 5]
gi|161787171|emb|CAP56763.1|	conserved hypothetical protein [Gluconacetobacter diazotrophicus PAl 5]
gi|161787172|emb|CAP56764.1|	conserved hypothetical protein [Gluconacetobacter diazotrophicus PAl 5]
gi|161787173|emb|CAP56765.1|	hypothetical protein [Gluconacetobacter diazotrophicus PAl 5]
gi|161787174|emb|CAP56766.1|	conserved hypothetical protein [Gluconacetobacter diazotrophicus PAl 5]
gi|161787175|emb|CAP56767.1|	hypothetical protein [Gluconacetobacter diazotrophicus PAl 5]
gi|161787176|emb|CAP56768.1|	putative transposase [Gluconacetobacter diazotrophicus PAl 5]
gi|161787177|emb|CAP56770.1|	hypothetical protein [Gluconacetobacter diazotrophicus PAl 5]
gi|161787178|emb|CAP56771.1|	putative membrane protein [Gluconacetobacter diazotrophicus PAl 5]
gi|161787179|emb|CAP56772.1|	hypothetical protein [Gluconacetobacter diazotrophicus PAl 5]
gi|161787180|emb|CAP56773.1|	hypothetical protein [Gluconacetobacter diazotrophicus PAl 5]
gi|161787181|emb|CAP56774.1|	hypothetical protein [Gluconacetobacter diazotrophicus PAl 5]
gi|161787182|emb|CAP56775.1|	putative phosphopantetheinyl transferase PptA [Gluconacetobacter diazotrophicus PAl 5]
gi|161787183|emb|CAP56776.1|	putative nonribosomal peptide synthetases (NPRS) [Gluconacetobacter diazotrophicus PAl 5]
gi|161787184|emb|CAP56777.1|	putative sulfotransferase [Gluconacetobacter diazotrophicus PAl 5]
gi|161787185|emb|CAP56778.1|	putative major facilitator superfamily (MFS) transporter [Gluconacetobacter diazotrophicus PAl 5]
gi|161787186|emb|CAP56779.1|	putative autoinducer synthesis protein [Gluconacetobacter diazotrophicus PAl 5]
gi|161787187|emb|CAP56780.1|	putative transcriptional Regulator, LuxR family [Gluconacetobacter diazotrophicus PAl 5]
gi|161787188|emb|CAP56781.1|	putative transcriptional regulator, luxR family [Gluconacetobacter diazotrophicus PAl 5]
gi|161787189|emb|CAP56782.1|	putative transposase [Gluconacetobacter diazotrophicus PAl 5]
gi|161787190|emb|CAP56783.1|	putative integrase [Gluconacetobacter diazotrophicus PAl 5]
gi|161787191|emb|CAP56784.1|	putative aldo-keto reductase [Gluconacetobacter diazotrophicus PAl 5]
gi|161787201|emb|CAP56794.1|	putative transcriptional regulator, LysR family [Gluconacetobacter diazotrophicus PAl 5]
gi|161787202|emb|CAP56795.1|	conserved hypothetical protein [Gluconacetobacter diazotrophicus PAl 5]
gi|161787203|emb|CAP56796.1|	putative transposase [Gluconacetobacter diazotrophicus PAl 5]
gi|161787204|emb|CAP56797.1|	hypothetical protein [Gluconacetobacter diazotrophicus PAl 5]
gi|161787205|emb|CAP56798.1|	putative lactoylglutathione lyase [Gluconacetobacter diazotrophicus PAl 5]
gi|161787206|emb|CAP56799.1|	conserved hypothetical protein [Gluconacetobacter diazotrophicus PAl 5]
gi|161787207|emb|CAP56800.1|	putative peptidase C56, PfpI [Gluconacetobacter diazotrophicus PAl 5]
gi|161787208|emb|CAP56801.1|	hypothetical protein [Gluconacetobacter diazotrophicus PAl 5]
gi|161787209|emb|CAP56802.1|	putative transposase [Gluconacetobacter diazotrophicus PAl 5]
gi|161787210|emb|CAP56803.1|	putative integrase [Gluconacetobacter diazotrophicus PAl 5]
gi|161787211|emb|CAP56804.1|	hypothetical protein [Gluconacetobacter diazotrophicus PAl 5]
gi|161787212|emb|CAP56805.1|	conserved hypothetical protein [Gluconacetobacter diazotrophicus PAl 5]
gi|161787213|emb|CAP56806.1|	putative lytic murein transglycosylase [Gluconacetobacter diazotrophicus PAl 5]
gi|161787214|emb|CAP56807.1|	hypothetical protein [Gluconacetobacter diazotrophicus PAl 5]
gi|161787215|emb|CAP56808.1|	conserved hypothetical protein [Gluconacetobacter diazotrophicus PAl 5]
gi|161787216|emb|CAP56809.1|	putative conjugal transfer protein traF [Gluconacetobacter diazotrophicus PAl 5]
gi|161787217|emb|CAP56810.1|	conserved hypothetical protein [Gluconacetobacter diazotrophicus PAl 5]
gi|161787218|emb|CAP56811.1|	putative DNA methylase N-4/N-6 domain protein [Gluconacetobacter diazotrophicus PAl 5]
gi|161787219|emb|CAP56812.1|	putative replication protein A [Gluconacetobacter diazotrophicus PAl 5]
gi|161787220|emb|CAP56813.1|	hypothetical protein [Gluconacetobacter diazotrophicus PAl 5]
gi|161787221|emb|CAP56814.1|	hypothetical protein [Gluconacetobacter diazotrophicus PAl 5]
gi|161787222|emb|CAP56815.1|	hypothetical protein [Gluconacetobacter diazotrophicus PAl 5]
gi|161787223|emb|CAP56816.1|	conserved hypothetical protein [Gluconacetobacter diazotrophicus PAl 5]
gi|161787225|emb|CAP56818.1|	hypothetical protein [Gluconacetobacter diazotrophicus PAl 5]
gi|161787226|emb|CAP56819.1|	unknown protein [Gluconacetobacter diazotrophicus PAl 5]
gi|161787227|emb|CAP56820.1|	conserved hypothetical protein [Gluconacetobacter diazotrophicus PAl 5]
gi|161787228|emb|CAP56821.1|	hypothetical protein [Gluconacetobacter diazotrophicus PAl 5]
gi|161787229|emb|CAP56822.1|	conserved hypothetical protein [Gluconacetobacter diazotrophicus PAl 5]
gi|161787230|emb|CAP56823.1|	conserved hypothetical protein [Gluconacetobacter diazotrophicus PAl 5]
gi|161787231|emb|CAP56824.1|	putative DNA-binding protein HU [Gluconacetobacter diazotrophicus PAl 5]
gi|161787232|emb|CAP56825.1|	conserved hypothetical protein [Gluconacetobacter diazotrophicus PAl 5]
gi|161787233|emb|CAP56826.1|	putative chromosome partitioning protein parB [Gluconacetobacter diazotrophicus PAl 5]
gi|161787234|emb|CAP56827.1|	putative ROS/MUCR transcriptional regulator protein [Gluconacetobacter diazotrophicus PAl 5]
gi|161787235|emb|CAP56828.1|	putative glutathione S-transferase [Gluconacetobacter diazotrophicus PAl 5]
gi|161787236|emb|CAP56829.1|	putative DNA polymerase III alpha subunit [Gluconacetobacter diazotrophicus PAl 5]
gi|161787237|emb|CAP56830.1|	putative nucleotidyltransferase [Gluconacetobacter diazotrophicus PAl 5]
gi|161787238|emb|CAP56831.1|	conserved hypothetical protein [Gluconacetobacter diazotrophicus PAl 5]
gi|161787239|emb|CAP56832.1|	putative DNA helicase II [Gluconacetobacter diazotrophicus PAl 5]
gi|161787240|emb|CAP56833.1|	conserved hypothetical protein [Gluconacetobacter diazotrophicus PAl 5]
gi|161787241|emb|CAP56834.1|	putative ubiquitin-activating enzyme [Gluconacetobacter diazotrophicus PAl 5]
gi|161787242|emb|CAP56835.1|	conserved hypothetical protein [Gluconacetobacter diazotrophicus PAl 5]
gi|161787243|emb|CAP56836.1|	putative patatin-like phospholipase [Gluconacetobacter diazotrophicus PAl 5]
gi|161787244|emb|CAP56837.1|	conserved hypothetical protein [Gluconacetobacter diazotrophicus PAl 5]
gi|161787245|emb|CAP56838.1|	Putative HTH-type transcriptional regulator [Gluconacetobacter diazotrophicus PAl 5]
gi|161787246|emb|CAP56839.1|	conserved hypothetical protein [Gluconacetobacter diazotrophicus PAl 5]
gi|161787247|emb|CAP56840.1|	putative exodeoxyribonuclease I [Gluconacetobacter diazotrophicus PAl 5]
gi|161787248|emb|CAP56841.1|	putative transcriptional regulator tetR [Gluconacetobacter diazotrophicus PAl 5]
gi|161787249|emb|CAP56842.1|	putative mutlidrug resistance protein [Gluconacetobacter diazotrophicus PAl 5]
gi|161787250|emb|CAP56843.1|	hypothetical protein [Gluconacetobacter diazotrophicus PAl 5]
gi|161787251|emb|CAP56844.1|	hypothetical protein [Gluconacetobacter diazotrophicus PAl 5]
gi|161787252|emb|CAP56845.1|	conserved hypothetical protein [Gluconacetobacter diazotrophicus PAl 5]
gi|161787253|emb|CAP56847.1|	utative integrase [Gluconacetobacter diazotrophicus PAl 5]
gi|161787254|emb|CAP56848.1|	conserved hypothetical protein [Gluconacetobacter diazotrophicus PAl 5]
gi|161787255|emb|CAP56849.1|	putative conjugal transfer protein trbI [Gluconacetobacter diazotrophicus PAl 5]
gi|161787256|emb|CAP56850.1|	putative conjugal transfer protein [Gluconacetobacter diazotrophicus PAl 5]
gi|161787257|emb|CAP56851.1|	putative conjugal transfer protein trbF [Gluconacetobacter diazotrophicus PAl 5]
gi|161787258|emb|CAP56852.1|	putative TrbL/VirB6 conjugal transfer protein [Gluconacetobacter diazotrophicus PAl 5]
gi|161787259|emb|CAP56853.1|	putative conjugal transfer protein trbJ [Gluconacetobacter diazotrophicus PAl 5]
gi|161787260|emb|CAP56854.1|	putative conjugal transfer protein trbE [Gluconacetobacter diazotrophicus PAl 5]
gi|161787261|emb|CAP56855.1|	putative conjugal transfer protein trbD [Gluconacetobacter diazotrophicus PAl 5]
gi|161787262|emb|CAP56856.1|	putative conjugal transfer protein trbC [Gluconacetobacter diazotrophicus PAl 5]
gi|161787263|emb|CAP56857.1|	putative conjugal transfer protein trbB [Gluconacetobacter diazotrophicus PAl 5]
gi|161787264|emb|CAP56858.1|	putative mucR family transcriptional regulatory protein [Gluconacetobacter diazotrophicus PAl 5]
gi|161787265|emb|CAP56859.1|	conserved hypothetical protein [Gluconacetobacter diazotrophicus PAl 5]
gi|161787266|emb|CAP56860.1|	putative conjugal transfer protein traG [Gluconacetobacter diazotrophicus PAl 5]
gi|161787267|emb|CAP56861.1|	putative transcription regulator tetR [Gluconacetobacter diazotrophicus PAl 5]
gi|161787268|emb|CAP56862.1|	conserved hypothetical protein [Gluconacetobacter diazotrophicus PAl 5]
gi|161787269|emb|CAP56863.1|	hypothetical protein [Gluconacetobacter diazotrophicus PAl 5]
gi|161787270|emb|CAP56864.1|	hypothetical protein [Gluconacetobacter diazotrophicus PAl 5]
gi|161787271|emb|CAP56865.1|	putative DNA recombinase [Gluconacetobacter diazotrophicus PAl 5]
gi|161787272|emb|CAP56866.1|	hypothetical protein [Gluconacetobacter diazotrophicus PAl 5]
gi|161787275|emb|CAP56869.1|	hypothetical protein [Gluconacetobacter diazotrophicus PAl 5]
gi|161787312|emb|CAP56906.1|	hypothetical protein [Gluconacetobacter diazotrophicus PAl 5]
gi|161787330|emb|CAP56924.1|	hypothetical protein [Gluconacetobacter diazotrophicus PAl 5]
gi|161787334|emb|CAP56929.1|	putative transposase [Gluconacetobacter diazotrophicus PAl 5]
gi|161787335|emb|CAP56930.1|	putative methyltransferase [Gluconacetobacter diazotrophicus PAl 5]
gi|161787336|emb|CAP56931.1|	transposase [Gluconacetobacter diazotrophicus PAl 5]
gi|161787337|emb|CAP56932.1|	transposase IS116/IS110/IS902 family protein [Gluconacetobacter diazotrophicus PAl 5]
gi|161787338|emb|CAP56933.1|	hypothetical protein [Gluconacetobacter diazotrophicus PAl 5]
gi|161787339|emb|CAP56934.1|	transposase [Gluconacetobacter diazotrophicus PAl 5]
gi|161787340|emb|CAP56935.1|	transposase [Gluconacetobacter diazotrophicus PAl 5]
gi|161787343|emb|CAP56938.1|	hypothetical protein [Gluconacetobacter diazotrophicus PAl 5]
gi|161787348|emb|CAP56943.1|	putative metyltransferase [Gluconacetobacter diazotrophicus PAl 5]
gi|161787349|emb|CAP56944.1|	putative long-chain-fatty-acid--luciferin-component ligase [Gluconacetobacter diazotrophicus PAl 5]
gi|161787350|emb|CAP56945.1|	acyl-CoA reductase [Gluconacetobacter diazotrophicus PAl 5]
gi|161787351|emb|CAP56946.1|	3-oxoacyl-[acyl-carrier-protein] reductase [Gluconacetobacter diazotrophicus PAl 5]
gi|161787352|emb|CAP56947.1|	hypothetical protein [Gluconacetobacter diazotrophicus PAl 5]
gi|161787353|emb|CAP56948.1|	putative flavoproteins oxidoreductases [Gluconacetobacter diazotrophicus PAl 5]
gi|161787354|emb|CAP56949.1|	putative (3R)-hydroxymyristoyl-[acyl carrier protein] dehydratase [Gluconacetobacter diazotrophicus PAl 5]
gi|161787355|emb|CAP56950.1|	putative 2-succinylbenzoate--CoA ligase [Gluconacetobacter diazotrophicus PAl 5]
gi|161787356|emb|CAP56951.1|	hypothetical protein [Gluconacetobacter diazotrophicus PAl 5]
gi|161787357|emb|CAP56952.1|	2.3.1.129; Acyl-[acyl-carrier-protein]--udp-n-acetylglucosamine o-acyltransferas (udp-n-acetylglucosamine acyltransferase) [Gluconacetobacter diazotrophicus PAl 5]
gi|161787358|emb|CAP56953.1|	putative transketolase [Gluconacetobacter diazotrophicus PAl 5]
gi|161787359|emb|CAP56954.1|	putative transketolase [Gluconacetobacter diazotrophicus PAl 5]
gi|161787367|emb|CAP56962.1|	hypothetical protein [Gluconacetobacter diazotrophicus PAl 5]
gi|161787374|emb|CAP56969.1|	hypothetical protein [Gluconacetobacter diazotrophicus PAl 5]
gi|161787456|emb|CAP57052.1|	putative integrase, catalytic region [Gluconacetobacter diazotrophicus PAl 5]
gi|161787463|emb|CAP57059.1|	conserved hypothetical protein [Gluconacetobacter diazotrophicus PAl 5]
gi|161787464|emb|CAP57060.1|	hypothetical protein [Gluconacetobacter diazotrophicus PAl 5]
gi|161787467|emb|CAP57063.1|	hypothetical protein [Gluconacetobacter diazotrophicus PAl 5]
gi|161787471|emb|CAP57067.1|	conserved hypothetical protein [Gluconacetobacter diazotrophicus PAl 5]
gi|161787477|emb|CAP57073.1|	hypothetical protein [Gluconacetobacter diazotrophicus PAl 5]
gi|161787482|emb|CAP57078.1|	hypothetical protein [Gluconacetobacter diazotrophicus PAl 5]
gi|161787487|emb|CAP57083.1|	hypothetical protein [Gluconacetobacter diazotrophicus PAl 5]
gi|161787491|emb|CAP57087.1|	putatiev transposase [Gluconacetobacter diazotrophicus PAl 5]
gi|161787492|emb|CAP57088.1|	putative transposase [Gluconacetobacter diazotrophicus PAl 5]
gi|161787493|emb|CAP57089.1|	putative phage integrase [Gluconacetobacter diazotrophicus PAl 5]
gi|161787504|emb|CAP57100.1|	hypothetical protein [Gluconacetobacter diazotrophicus PAl 5]
gi|161787509|emb|CAP57105.1|	hypothetical protein [Gluconacetobacter diazotrophicus PAl 5]
gi|161787516|emb|CAP57112.1|	hypothetical protein [Gluconacetobacter diazotrophicus PAl 5]
gi|161787528|emb|CAP57124.1|	conserved protein [Gluconacetobacter diazotrophicus PAl 5]
gi|161787548|emb|CAP57144.1|	unknown protein [Gluconacetobacter diazotrophicus PAl 5]
gi|161787568|emb|CAP57164.1|	hypothetical protein [Gluconacetobacter diazotrophicus PAl 5]
gi|161787581|emb|CAP57177.1|	unknown protein [Gluconacetobacter diazotrophicus PAl 5]
gi|161787588|emb|CAP57184.1|	conserved hypothetical protein [Gluconacetobacter diazotrophicus PAl 5]
gi|161787604|emb|CAP57200.1|	hypothetical protein [Gluconacetobacter diazotrophicus PAl 5]
gi|161787622|emb|CAP57218.1|	hypothetical protein [Gluconacetobacter diazotrophicus PAl 5]
gi|161787625|emb|CAP57221.1|	hypothetical protein [Gluconacetobacter diazotrophicus PAl 5]
gi|161787646|emb|CAP57242.1|	hypothetical protein [Gluconacetobacter diazotrophicus PAl 5]
gi|161787649|emb|CAP57245.1|	hypothetical protein [Gluconacetobacter diazotrophicus PAl 5]
gi|161787650|emb|CAP57246.1|	hypothetical protein [Gluconacetobacter diazotrophicus PAl 5]
gi|161787658|emb|CAP57254.1|	hypothetical protein [Gluconacetobacter diazotrophicus PAl 5]
gi|161787666|emb|CAP57262.1|	putative transposase [Gluconacetobacter diazotrophicus PAl 5]
gi|161787762|emb|CAP57358.1|	hypothetical protein [Gluconacetobacter diazotrophicus PAl 5]
gi|161787770|emb|CAP57366.1|	hypothetical protein [Gluconacetobacter diazotrophicus PAl 5]
gi|161787771|emb|CAP57367.1|	hypothetical protein [Gluconacetobacter diazotrophicus PAl 5]
gi|161787775|emb|CAP57371.1|	hypothetical protein [Gluconacetobacter diazotrophicus PAl 5]
gi|161787799|emb|CAP57397.1|	putative transposase [Gluconacetobacter diazotrophicus PAl 5]
gi|161787801|emb|CAP57399.1|	putative membrane protein [Gluconacetobacter diazotrophicus PAl 5]
gi|161787814|emb|CAP57412.1|	hypothetical protein [Gluconacetobacter diazotrophicus PAl 5]
gi|161787820|emb|CAP57418.1|	hypothetical protein [Gluconacetobacter diazotrophicus PAl 5]
gi|161787826|emb|CAP57424.1|	hypothetical protein [Gluconacetobacter diazotrophicus PAl 5]
gi|161787827|emb|CAP57425.1|	hypothetical protein [Gluconacetobacter diazotrophicus PAl 5]
gi|161787841|emb|CAP57439.1|	hypothetical protein [Gluconacetobacter diazotrophicus PAl 5]
gi|161787846|emb|CAP57444.1|	hypothetical protein [Gluconacetobacter diazotrophicus PAl 5]
gi|161787870|emb|CAP57468.1|	hypothetical protein [Gluconacetobacter diazotrophicus PAl 5]
gi|161787897|emb|CAP57495.1|	hypothetical protein [Gluconacetobacter diazotrophicus PAl 5]
gi|161787898|emb|CAP57496.1|	hypothetical protein [Gluconacetobacter diazotrophicus PAl 5]
gi|161787899|emb|CAP57497.1|	hypothetical protein [Gluconacetobacter diazotrophicus PAl 5]
gi|161787900|emb|CAP57498.1|	putative exported protein [Gluconacetobacter diazotrophicus PAl 5]
gi|161787902|emb|CAP57500.1|	hypothetical protein [Gluconacetobacter diazotrophicus PAl 5]
gi|161787903|emb|CAP57501.1|	putative exported protein [Gluconacetobacter diazotrophicus PAl 5]
gi|161787905|emb|CAP57503.1|	hypothetical protein [Gluconacetobacter diazotrophicus PAl 5]
gi|161787906|emb|CAP57504.1|	putative exported protein [Gluconacetobacter diazotrophicus PAl 5]
gi|161787907|emb|CAP57505.1|	hypothetical protein [Gluconacetobacter diazotrophicus PAl 5]
gi|161787908|emb|CAP57506.1|	putative bacteriophage related protein [Gluconacetobacter diazotrophicus PAl 5]
gi|161787911|emb|CAP57509.1|	putative bacteriophage related protein [Gluconacetobacter diazotrophicus PAl 5]
gi|161787912|emb|CAP57510.1|	putative bacteriophage related protein [Gluconacetobacter diazotrophicus PAl 5]
gi|161787913|emb|CAP57511.1|	putative bacteriophage related protein [Gluconacetobacter diazotrophicus PAl 5]
gi|161787915|emb|CAP57513.1|	conserved hypothetical protein [Gluconacetobacter diazotrophicus PAl 5]
gi|161787916|emb|CAP57514.1|	hypothetical protein [Gluconacetobacter diazotrophicus PAl 5]
gi|161787918|emb|CAP57517.1|	transposase [Gluconacetobacter diazotrophicus PAl 5]
gi|161787919|emb|CAP57518.1|	conserved hypothetical protein [Gluconacetobacter diazotrophicus PAl 5]
gi|161787920|emb|CAP57519.1|	hypothetical protein [Gluconacetobacter diazotrophicus PAl 5]
gi|161787922|emb|CAP57521.1|	hypothetical protein [Gluconacetobacter diazotrophicus PAl 5]
gi|161787923|emb|CAP57523.1|	putative phage integrase [Gluconacetobacter diazotrophicus PAl 5]
gi|161787924|emb|CAP57524.1|	putative phage integrase [Gluconacetobacter diazotrophicus PAl 5]
gi|161787925|emb|CAP57525.1|	hypothetical protein [Gluconacetobacter diazotrophicus PAl 5]
gi|161787926|emb|CAP57526.1|	conserved hypothetical protein [Gluconacetobacter diazotrophicus PAl 5]
gi|161787927|emb|CAP57527.1|	hypothetical protein [Gluconacetobacter diazotrophicus PAl 5]
gi|161787928|emb|CAP57528.1|	hypothetical protein [Gluconacetobacter diazotrophicus PAl 5]
gi|161787930|emb|CAP57530.1|	hypothetical protein [Gluconacetobacter diazotrophicus PAl 5]
gi|161787931|emb|CAP57531.1|	hypothetical protein [Gluconacetobacter diazotrophicus PAl 5]
gi|161787932|emb|CAP57532.1|	conserved hypothetical protein [Gluconacetobacter diazotrophicus PAl 5]
gi|161787933|emb|CAP57533.1|	hypothetical protein [Gluconacetobacter diazotrophicus PAl 5]
gi|161787934|emb|CAP57534.1|	hypothetical protein [Gluconacetobacter diazotrophicus PAl 5]
gi|161787935|emb|CAP57535.1|	hypothetical protein [Gluconacetobacter diazotrophicus PAl 5]
gi|161787936|emb|CAP57536.1|	hypothetical protein [Gluconacetobacter diazotrophicus PAl 5]
gi|161787937|emb|CAP57537.1|	hypothetical protein [Gluconacetobacter diazotrophicus PAl 5]
gi|161787938|emb|CAP57538.1|	hypothetical protein [Gluconacetobacter diazotrophicus PAl 5]
gi|161787939|emb|CAP57539.1|	hypothetical protein [Gluconacetobacter diazotrophicus PAl 5]
gi|161787940|emb|CAP57540.1|	hypothetical protein [Gluconacetobacter diazotrophicus PAl 5]
gi|161787941|emb|CAP57541.1|	hypothetical protein [Gluconacetobacter diazotrophicus PAl 5]
gi|161787942|emb|CAP57542.1|	hypothetical protein [Gluconacetobacter diazotrophicus PAl 5]
gi|161787943|emb|CAP57543.1|	conserved hypothetical protein [Gluconacetobacter diazotrophicus PAl 5]
gi|161787944|emb|CAP57544.1|	hypothetical protein [Gluconacetobacter diazotrophicus PAl 5]
gi|161787945|emb|CAP57545.1|	hypothetical protein [Gluconacetobacter diazotrophicus PAl 5]
gi|161787946|emb|CAP57546.1|	hypothetical protein [Gluconacetobacter diazotrophicus PAl 5]
gi|161787947|emb|CAP57547.1|	hypothetical protein [Gluconacetobacter diazotrophicus PAl 5]
gi|161787949|emb|CAP57549.1|	hypothetical protein [Gluconacetobacter diazotrophicus PAl 5]
gi|161787950|emb|CAP57550.1|	hypothetical protein [Gluconacetobacter diazotrophicus PAl 5]
gi|161787952|emb|CAP57552.1|	hypothetical protein [Gluconacetobacter diazotrophicus PAl 5]
gi|161787953|emb|CAP57553.1|	hypothetical protein [Gluconacetobacter diazotrophicus PAl 5]
gi|161787954|emb|CAP57554.1|	conserved hypothetical protein [Gluconacetobacter diazotrophicus PAl 5]
gi|161787955|emb|CAP57555.1|	putative plasmid stabilisation system protein [Gluconacetobacter diazotrophicus PAl 5]
gi|161787956|emb|CAP57556.1|	putative resolvase [Gluconacetobacter diazotrophicus PAl 5]
gi|161787968|emb|CAP57571.1|	putative transposase [Gluconacetobacter diazotrophicus PAl 5]
gi|161787969|emb|CAP57572.1|	putative transposase [Gluconacetobacter diazotrophicus PAl 5]
gi|161787977|emb|CAP57581.1|	hypothetical protein [Gluconacetobacter diazotrophicus PAl 5]
gi|161787994|emb|CAP57598.1|	conserved hypothetical protein [Gluconacetobacter diazotrophicus PAl 5]
gi|161788001|emb|CAP57605.1|	hypothetical protein [Gluconacetobacter diazotrophicus PAl 5]
gi|161788002|emb|CAP57606.1|	putative membrane protein [Gluconacetobacter diazotrophicus PAl 5]
gi|161788003|emb|CAP57607.1|	putative integrase protein [Gluconacetobacter diazotrophicus PAl 5]
gi|161788006|emb|CAP57610.1|	hypothetical protein [Gluconacetobacter diazotrophicus PAl 5]
gi|161788026|emb|CAP57630.1|	hypothetical protein [Gluconacetobacter diazotrophicus PAl 5]
gi|161788030|emb|CAP57634.1|	hypothetical protein [Gluconacetobacter diazotrophicus PAl 5]
gi|161788034|emb|CAP57638.1|	hypothetical protein [Gluconacetobacter diazotrophicus PAl 5]
gi|161788035|emb|CAP57639.1|	hypothetical protein [Gluconacetobacter diazotrophicus PAl 5]
gi|161788038|emb|CAP57642.1|	putative transposase [Gluconacetobacter diazotrophicus PAl 5]
gi|161788039|emb|CAP57643.1|	hypothetical protein [Gluconacetobacter diazotrophicus PAl 5]
gi|161788040|emb|CAP57644.1|	transposase [Gluconacetobacter diazotrophicus PAl 5]
gi|161788041|emb|CAP57645.1|	hypothetical protein [Gluconacetobacter diazotrophicus PAl 5]
gi|161788042|emb|CAP57646.1|	hypothetical protein [Gluconacetobacter diazotrophicus PAl 5]
gi|161788043|emb|CAP57647.1|	transposase [Gluconacetobacter diazotrophicus PAl 5]
gi|161788044|emb|CAP57648.1|	hypothetical protein [Gluconacetobacter diazotrophicus PAl 5]
gi|161788047|emb|CAP57651.1|	conserved hypothetical protein [Gluconacetobacter diazotrophicus PAl 5]
gi|161788048|emb|CAP57652.1|	putative transposase [Gluconacetobacter diazotrophicus PAl 5]
gi|161788053|emb|CAP57657.1|	hypothetical protein [Gluconacetobacter diazotrophicus PAl 5]
gi|161788057|emb|CAP57661.1|	putative tonB-dependent receptor protein [Gluconacetobacter diazotrophicus PAl 5]
gi|161788062|emb|CAP57666.1|	putative secretion protein, HlyD-family [Gluconacetobacter diazotrophicus PAl 5]
gi|161788066|emb|CAP57670.1|	putative integrase [Gluconacetobacter diazotrophicus PAl 5]
gi|161788076|emb|CAP57680.1|	hypothetical protein [Gluconacetobacter diazotrophicus PAl 5]
gi|161788077|emb|CAP57681.1|	hypothetical protein [Gluconacetobacter diazotrophicus PAl 5]
gi|161788078|emb|CAP57682.1|	hypothetical protein [Gluconacetobacter diazotrophicus PAl 5]
gi|161788079|emb|CAP57683.1|	hypothetical protein [Gluconacetobacter diazotrophicus PAl 5]
gi|161788092|emb|CAP57696.1|	putative glucose and ribitol dehydrogenase [Gluconacetobacter diazotrophicus PAl 5]
gi|161788093|emb|CAP57697.1|	hypothetical protein [Gluconacetobacter diazotrophicus PAl 5]
gi|161788100|emb|CAP57704.1|	putative secretion protein, HlyD-family [Gluconacetobacter diazotrophicus PAl 5]
gi|161788109|emb|CAP57713.1|	hypothetical protein [Gluconacetobacter diazotrophicus PAl 5]
gi|161788114|emb|CAP57718.1|	hypothetical protein [Gluconacetobacter diazotrophicus PAl 5]
gi|161788116|emb|CAP57720.1|	hypothetical protein [Gluconacetobacter diazotrophicus PAl 5]
gi|161788119|emb|CAP57723.1|	hypothetical protein [Gluconacetobacter diazotrophicus PAl 5]
gi|161788120|emb|CAP57724.1|	transposase [Gluconacetobacter diazotrophicus PAl 5]
gi|161788121|emb|CAP57725.1|	putative transposase [Gluconacetobacter diazotrophicus PAl 5]
gi|161788122|emb|CAP57726.1|	putative transposase [Gluconacetobacter diazotrophicus PAl 5]
gi|161788133|emb|CAP57737.1|	hypothetical protein [Gluconacetobacter diazotrophicus PAl 5]
gi|161788138|emb|CAP57742.1|	hypothetical protein [Gluconacetobacter diazotrophicus PAl 5]
gi|161788141|emb|CAP57745.1|	putative transposase [Gluconacetobacter diazotrophicus PAl 5]
gi|161788142|emb|CAP57746.1|	putative transposase [Gluconacetobacter diazotrophicus PAl 5]
gi|161788143|emb|CAP57747.1|	putative transposase [Gluconacetobacter diazotrophicus PAl 5]
gi|161788144|emb|CAP57749.1|	putative transposase [Gluconacetobacter diazotrophicus PAl 5]
gi|161788145|emb|CAP57750.1|	putative TonB-dependent receptor [Gluconacetobacter diazotrophicus PAl 5]
gi|161788146|emb|CAP57751.1|	putative tripeptide permease [Gluconacetobacter diazotrophicus PAl 5]
gi|161788147|emb|CAP57752.1|	hypothetical protein [Gluconacetobacter diazotrophicus PAl 5]
gi|161788152|emb|CAP57757.1|	putative phosphate transport system permease protein [Gluconacetobacter diazotrophicus PAl 5]
gi|161788153|emb|CAP57758.1|	Phosphate import ATP-binding protein pstB [Gluconacetobacter diazotrophicus PAl 5]
gi|161788158|emb|CAP57763.1|	hypothetical protein [Gluconacetobacter diazotrophicus PAl 5]
gi|161788159|emb|CAP57764.1|	putative secreted protein [Gluconacetobacter diazotrophicus PAl 5]
gi|161788160|emb|CAP57765.1|	putative transposase [Gluconacetobacter diazotrophicus PAl 5]
gi|161788165|emb|CAP57770.1|	putative transposase [Gluconacetobacter diazotrophicus PAl 5]
gi|161788179|emb|CAP57784.1|	putative outer membrane efflux protein [Gluconacetobacter diazotrophicus PAl 5]
gi|161788181|emb|CAP57786.1|	hypothetical protein [Gluconacetobacter diazotrophicus PAl 5]
gi|161788182|emb|CAP57787.1|	hypothetical protein [Gluconacetobacter diazotrophicus PAl 5]
gi|161788186|emb|CAP57791.1|	hypothetical protein [Gluconacetobacter diazotrophicus PAl 5]
gi|161788192|emb|CAP57798.1|	hypothetical protein [Gluconacetobacter diazotrophicus PAl 5]
gi|161788196|emb|CAP57802.1|	putative transposase [Gluconacetobacter diazotrophicus PAl 5]
gi|161788198|emb|CAP57804.1|	hypothetical protein [Gluconacetobacter diazotrophicus PAl 5]
gi|161788199|emb|CAP57805.1|	hypothetical protein [Gluconacetobacter diazotrophicus PAl 5]
gi|161788200|emb|CAP57806.1|	putative transposase [Gluconacetobacter diazotrophicus PAl 5]
gi|161788201|emb|CAP57807.1|	putative transposase [Gluconacetobacter diazotrophicus PAl 5]
